# Supplementary material for: Endogenous authentic OCT4A proteins directly regulate FOS/AP-1 transcription in somatic cancer cells
Source: Cell Death Dis. 2018 May 22;9(6):585. doi: 10.1038/s41419-018-0606-x (PMC5964179; doi:10.1038/s41419-018-0606-x)
Supplement: Supplementary file 3 — Supplementary Table 7 [file 41419_2018_606_MOESM3_ESM.xlsx]

## Sheet: POU5F1 transcripts in HeLa
test_id	class_code	nearest_ref_id	Annotation	gene_id	gene	Ensembl Gene ID	Description	GO_Term	KEGG	locus	sample_1	sample_2	status	KO_fpkm	WT_fpkm	log2(fold_change)	regulation	p_value	q_value	significant		POU5F1
TCONS_00237625	"="	ENST00000441888	OCT4B/B1 1055bp 164aa	XLOC_061951	POU5F1	ENSG00000237582	POU class 5 homeobox 1 [Source:HGNC Symbol;Acc:HGNC:9221]	GO:0000981(sequence-specific DNA binding RNA polymerase II transcription factor activity);GO:0001714(endodermal cell fate specification);GO:0001824(blastocyst development);GO:0003130(BMP signaling pathway involved in heart induction);GO:0003677(DNA binding);GO:0003700(sequence-specific DNA binding transcription factor activity);GO:0005515(protein binding);GO:0005634(nucleus);GO:0005654(nucleoplas…	NA	chr6:31158312-31180731	KO	WT	OK	2.84544	0	inf	up	0.05745	0.99621	no		WT	2-2
TCONS_00237626	"="	ENST00000620031	OCT4B 1578bp 190aa	XLOC_061951	POU5F1	ENSG00000237582	POU class 5 homeobox 1 [Source:HGNC Symbol;Acc:HGNC:9221]	GO:0000981(sequence-specific DNA binding RNA polymerase II transcription factor activity);GO:0001714(endodermal cell fate specification);GO:0001824(blastocyst development);GO:0003130(BMP signaling pathway involved in heart induction);GO:0003677(DNA binding);GO:0003700(sequence-specific DNA binding transcription factor activity);GO:0005515(protein binding);GO:0005634(nucleus);GO:0005654(nucleoplas…	NA	chr6:31158312-31180731	KO	WT	OK	0.328434	0	inf	up	0.16485	0.99621	no	OCT4A	0.673772	0.18706
TCONS_00237624	"="	ENST00000259915	OCT4A NM_002701 NP_002692	XLOC_061951	POU5F1	ENSG00000237582	POU class 5 homeobox 1 [Source:HGNC Symbol;Acc:HGNC:9221]	GO:0000981(sequence-specific DNA binding RNA polymerase II transcription factor activity);GO:0001714(endodermal cell fate specification);GO:0001824(blastocyst development);GO:0003130(BMP signaling pathway involved in heart induction);GO:0003677(DNA binding);GO:0003700(sequence-specific DNA binding transcription factor activity);GO:0005515(protein binding);GO:0005634(nucleus);GO:0005654(nucleoplas…	NA	chr6:31158312-31180731	KO	WT	OK	0	0.486414	-inf	down	0.195	0.99621	no	OCT4B+B1	0.721089	4.87872
TCONS_00237630	"="	ENST00000513407	OCT4B NM_001285986 NP_001272915 2276bp 164aa	XLOC_061951	POU5F1	ENSG00000237582	POU class 5 homeobox 1 [Source:HGNC Symbol;Acc:HGNC:9221]	GO:0000981(sequence-specific DNA binding RNA polymerase II transcription factor activity);GO:0001714(endodermal cell fate specification);GO:0001824(blastocyst development);GO:0003130(BMP signaling pathway involved in heart induction);GO:0003677(DNA binding);GO:0003700(sequence-specific DNA binding transcription factor activity);GO:0005515(protein binding);GO:0005634(nucleus);GO:0005654(nucleoplas…	NA	chr6:31158312-31180731	KO	WT	OK	0.0417018	0.238532	-2.516	down	0.42415	0.99621	no	POU5F1B	0.927516	1.01335
TCONS_00008339	"="	ENST00000413175		XLOC_002184	POU5F1P4		NA	NA	NA	chr1:155335267-155563944	KO	WT	OK	0.978865	0.516924	0.921157	up	0.71885	0.99621	no	POU5F1P3	0.107192	0.0333933
TCONS_00032251	"="	ENST00000445059		XLOC_009388	POU5F1P5		NA	NA	NA	chr10:67921898-68075348	KO	WT	OK	0.772101	1.50374	-0.961697	down	0.77215	0.99621	no	POU5F1P4	0.516924	0.978865
TCONS_00237627	"="	ENST00000471529	Oct4B 1723bp 164aa	XLOC_061951	POU5F1	ENSG00000237582	POU class 5 homeobox 1 [Source:HGNC Symbol;Acc:HGNC:9221]	GO:0000981(sequence-specific DNA binding RNA polymerase II transcription factor activity);GO:0001714(endodermal cell fate specification);GO:0001824(blastocyst development);GO:0003130(BMP signaling pathway involved in heart induction);GO:0003677(DNA binding);GO:0003700(sequence-specific DNA binding transcription factor activity);GO:0005515(protein binding);GO:0005634(nucleus);GO:0005654(nucleoplas…	NA	chr6:31158312-31180731	KO	WT	OK	0.700506	0.482557	0.537698	up	0.85315	0.99621	no	POU5F1P5	1.50374	0.772101
TCONS_00261228	"="	ENST00000465342		XLOC_068908	POU5F1B	ENSG00000212993.4	POU class 5 homeobox 1B [Source:HGNC Symbol;Acc:HGNC:9223]	GO:0003677(DNA binding);GO:0003700(sequence-specific DNA binding transcription factor activity);GO:0005634(nucleus);GO:0006351(transcription, DNA-templated);GO:0006355(regulation of transcription, DNA-templated);GO:0043565(sequence-specific DNA binding)	NA	chr8:127289816-127482139	KO	WT	OK	1.01335	0.927516	0.127683	up	0.8727	0.99621	no
TCONS_00061603	"="	ENST00000428824		XLOC_016666	POU5F1P3		NA	NA	NA	chr12:8123631-8221115	KO	WT	NOTEST	0.0333933	0.107192	-1.68256	down	1	1	no
TCONS_00237628	"="	ENST00000620031	OCT4B/B1 NM_001173531 NM_001285987 NM_203289	XLOC_061951	POU5F1	ENSG00000237582	POU class 5 homeobox 1 [Source:HGNC Symbol;Acc:HGNC:9221]	GO:0000981(sequence-specific DNA binding RNA polymerase II transcription factor activity);GO:0001714(endodermal cell fate specification);GO:0001824(blastocyst development);GO:0003130(BMP signaling pathway involved in heart induction);GO:0003677(DNA binding);GO:0003700(sequence-specific DNA binding transcription factor activity);GO:0005515(protein binding);GO:0005634(nucleus);GO:0005654(nucleoplas…	NA	chr6:31158312-31180731	KO	WT	LOWDATA	0.0401751	0	inf	up	1	1	no
TCONS_00237629	"="	ENST00000620031	OCT4B/B1 NM_001173531 NM_001285987 NM_203289	XLOC_061951	POU5F1	ENSG00000237582	POU class 5 homeobox 1 [Source:HGNC Symbol;Acc:HGNC:9221]	GO:0000981(sequence-specific DNA binding RNA polymerase II transcription factor activity);GO:0001714(endodermal cell fate specification);GO:0001824(blastocyst development);GO:0003130(BMP signaling pathway involved in heart induction);GO:0003677(DNA binding);GO:0003700(sequence-specific DNA binding transcription factor activity);GO:0005515(protein binding);GO:0005634(nucleus);GO:0005654(nucleoplas…	NA	chr6:31158312-31180731	KO	WT	LOWDATA	0.922461	0	inf	up	1	1	no
TCONS_00237631	"="	ENST00000259915	OCT4A NM_002701 NP_002692	XLOC_061951	POU5F1	ENSG00000237582	POU class 5 homeobox 1 [Source:HGNC Symbol;Acc:HGNC:9221]	GO:0000981(sequence-specific DNA binding RNA polymerase II transcription factor activity);GO:0001714(endodermal cell fate specification);GO:0001824(blastocyst development);GO:0003130(BMP signaling pathway involved in heart induction);GO:0003677(DNA binding);GO:0003700(sequence-specific DNA binding transcription factor activity);GO:0005515(protein binding);GO:0005634(nucleus);GO:0005654(nucleoplas…	NA	chr6:31158312-31180731	KO	WT	LOWDATA	0.18706	0.187358	-0.00229537	down	1	1	no

## Sheet: POU5F1 transcripts in NCCIT
test_id	class_code	nearest_ref_id	Annotation	gene_id	gene	ENSG00000197468.5		GO_Term	KEGG	locus	sample_1	sample_2	status	RA_3_fpkm	Control_fpkm	log2(fold_change)	regulation	p_value	q_value	significant		POU5F1
TCONS_00222377	"="	ENST00000441888.5	1055bp 164aa	XLOC_052110	ENSG00000204531.13	POU5F1	NA	NA	NA	chr6:31158541-31180731	RA_3	Control	OK	90.3044	209.78	-1.21601	down	0.25155	0.986159	no		NCCIT	NCCIT+RA_3
TCONS_00222376	"="	ENST00000259915.10	OCT4A NM_002701 NP_002692	XLOC_052110	ENSG00000204531.13	POU5F1	NA	NA	NA	chr6:31158541-31180731	RA_3	Control	OK	284.626	186.629	0.608891	up	0.3703	0.995496	no	OCT4A	871.411	796.157
TCONS_00222382	"="	ENST00000513407.1	OCT4B 2276bp 164aa NM_001285986 NP_001272915	XLOC_052110	ENSG00000204531.13	POU5F1	NA	NA	NA	chr6:31158541-31180731	RA_3	Control	OK	0.579748	1.27219	-1.13381	down	0.5246	0.995496	no	OCT4B+B1	211.052	92.2229
TCONS_00007916	"="	ENST00000413175.2		XLOC_001983	ENSG00000237872.4	POU5F1P4	NA	NA	NA	chr1:155335193-155563944	RA_3	Control	NOTEST	0.707018	0.218628	1.69327	up	1	1	no	POU5F1B	0.148986	0.0684983
TCONS_00057555	"="	ENST00000428824.4		XLOC_013909	ENSG00000235602.5	POU5F1P3	NA	NA	NA	chr12:8123631-8221115	RA_3	Control	NOTEST	0.180131	0.221981	-0.301391	down	1	1	no	POU5F1P3	0.221981	0.180131
TCONS_00222379	"="	ENST00000471529.4	OCT4B 1723bp 164aa	XLOC_052110	ENSG00000204531.13	POU5F1	NA	NA	NA	chr6:31158541-31180731	RA_3	Control	NOTEST	0.533048	0	inf	up	1	1	no	POU5F1P4	0.218628	0.707018
TCONS_00222380	"="	ENST00000620031.2	OCT4B 1578bp 190aa	XLOC_052110	ENSG00000204531.13	POU5F1	NA	NA	NA	chr6:31158541-31180731	RA_3	Control	LOWDATA	0.0907865	0	inf	up	1	1	no	POU5F1P5	0	0
TCONS_00222381	"="	ENST00000620031.2	OCT4B 1578bp 190aa	XLOC_052110	ENSG00000204531.13	POU5F1	NA	NA	NA	chr6:31158541-31180731	RA_3	Control	LOWDATA	0.714891	0	inf	up	1	1	no
TCONS_00222383	"="	ENST00000259915.10	OCT4A NM_002701 NP_002692	XLOC_052110	ENSG00000204531.13	POU5F1	NA	NA	NA	chr6:31158541-31180731	RA_3	Control	LOWDATA	511.531	684.782	-0.420823	down	1	1	no
TCONS_00244381	"="	ENST00000465342.3		XLOC_057853	ENSG00000212993.4	POU5F1B	NA	NA	NA	chr8:127289816-127482139	RA_3	Control	NOTEST	0.0684983	0.148986	-1.12104	down	1	1	no

## Sheet: 843 DEGs in HeLa
gene	KO_fpkm	WT_fpkm+0.00001	Fold change	Regulation
YWHAZ	360.402	1e-05	3.60402e+07	up
MT-ND5	192.014	1e-05	19201400	up
IGLJ3	2.35404	1e-05	235404	up
NOMO2	2.32717	1e-05	232717	up
MLF2	0.742466	1e-05	74246.6	up
NPAS1	0.711091	1e-05	71109.1	up
ZNF697	0.709699	0.000187954	3775.92	up
SLC6A14	0.537125	0.000167762	3201.71	up
FHDC1	0.74808	0.00573793	130.375	up
ZC4H2	1.11701	0.0293082	38.1126	up
RENBP	0.684765	0.0239521	28.5889	up
LGI3	0.600155	0.0473478	12.6755	up
ZNF257	0.706931	0.0579537	12.1982	up
PRICKLE1	0.61677	0.0554326	11.1265	up
FBXO16	0.937697	0.0849953	11.0323	up
SHISA4	1.10142	0.113785	9.67985	up
NR1H4	0.714323	0.0742902	9.6153	up
EVA1A	0.931345	0.100305	9.28512	up
HSPB3	0.950969	0.103425	9.19477	up
OR51I1	0.512141	0.0557058	9.19367	up
ADGRL4	0.851451	0.0935297	9.10354	up
ZNF365	1.5826	0.181552	8.71706	up
DFNB59	0.925294	0.107637	8.59646	up
VIPR1	1.01252	0.118201	8.56608	up
C3orf80	1.76142	0.215102	8.18877	up
SLC15A2	0.520923	0.0641062	8.12594	up
AKAP3	0.57326	0.0708301	8.09346	up
FBXO27	0.963294	0.120252	8.01061	up
SERPINB7	3.40548	0.458805	7.42249	up
NCALD	2.78584	0.382971	7.27428	up
CDH12	2.08676	0.289493	7.20831	up
ANGPTL4	1.13601	0.162162	7.00543	up
HPGD	2.63898	0.381872	6.91065	up
PCDHB2	1.1285	0.166852	6.7635	up
LGR5	0.802193	0.121171	6.62033	up
CYBB	0.855292	0.129702	6.59429	up
OR51B6	0.608069	0.093161	6.52708	up
ZNF567	1.48144	0.234085	6.32866	up
GLIPR1L2	0.578134	0.0949706	6.0875	up
SH3BGRL	6.16173	1.02312	6.02249	up
SULF2	8.75373	1.4547	6.01754	up
GYPE	0.689694	0.115896	5.95095	up
EPB41L3	1.17228	0.203783	5.75261	up
CLDN24	0.844517	0.14767	5.71895	up
CCL2	3.72709	0.657686	5.66697	up
PCP4	1.08086	0.196	5.51459	up
MAGEC2	0.695247	0.129165	5.38263	up
SHISA2	1.06981	0.198796	5.38145	up
FZD3	2.68036	0.498665	5.37507	up
LRRC15	1.83652	0.345731	5.31197	up
TBXAS1	0.703795	0.13529	5.20214	up
ADAMTS7	0.872817	0.176384	4.94839	up
TERT	1.82579	0.373003	4.89484	up
DCLK1	1.31565	0.270764	4.85904	up
TEC	0.900211	0.185522	4.85231	up
SPP2	1.16215	0.242764	4.78716	up
SLC13A4	0.969786	0.203114	4.77459	up
SYCE1L	1.24108	0.262587	4.72637	up
ASB9	12.4711	2.65157	4.70328	up
KIAA0232	1.56036	0.332759	4.68916	up
PROS1	1.61768	0.345707	4.67934	up
COL4A6	0.847876	0.181495	4.67163	up
BCL2L14	0.545094	0.117803	4.62717	up
BMP5	1.01717	0.220369	4.61576	up
NOMO1	2.16992	0.475213	4.56621	up
DMBX1	0.865689	0.190284	4.54946	up
DOCK4	8.18449	1.83264	4.46595	up
CKLF-CMTM1	2.49191	0.558503	4.46177	up
GATAD2B	10.7553	2.46845	4.35711	up
LRRC37A	0.668294	0.157841	4.23398	up
ATP2A1	1.09447	0.259427	4.21881	up
EML6	1.70711	0.406596	4.19854	up
ROBO3	0.824116	0.196375	4.19665	up
NALCN	2.09911	0.500554	4.19358	up
BEST3	0.785273	0.188886	4.15739	up
ETV1	0.769407	0.186575	4.12384	up
TMEM105	1.78654	0.447047	3.99631	up
COL9A2	0.545567	0.137187	3.97681	up
ABCA13	2.83581	0.741541	3.82421	up
PRSS48	0.987304	0.260422	3.79118	up
SRPK3	1.26989	0.342125	3.71178	up
FAM129A	6.71634	1.83378	3.66256	up
EBI3	2.65318	0.727334	3.64782	up
TSHR	1.46718	0.403927	3.63228	up
POU5F1	5.06578	1.39487	3.63172	up
C3orf62	1.40309	0.388824	3.60854	up
SMKR1	1.11106	0.310296	3.58065	up
PKD1L2	1.17035	0.330062	3.54586	up
PCDHB13	1.40882	0.397325	3.54576	up
CPA4	3.88659	1.09774	3.54055	up
C16orf71	0.505848	0.143378	3.52807	up
RBP4	0.812696	0.231951	3.50374	up
TMOD2	0.83863	0.239732	3.4982	up
PTPRB	2.17824	0.623495	3.49359	up
KCNH5	8.21603	2.35862	3.48341	up
PROC	0.670187	0.194985	3.43712	up
DHRS2	1.80477	0.527144	3.42368	up
NAAA	5.76919	1.69175	3.41019	up
ZFP3	0.623243	0.185776	3.35481	up
FAM189A2	0.718812	0.214742	3.34733	up
PLCH1	0.696454	0.208496	3.34038	up
OR51J1	1.14915	0.3461	3.32028	up
GPR22	1.48072	0.448031	3.30495	up
ALDH1A3	7.81492	2.3766	3.28828	up
ITGB4	4.50833	1.37209	3.28575	up
KCNK7	0.654184	0.199398	3.2808	up
INMT	0.661442	0.203065	3.25729	up
DCN	96.2978	29.674	3.24519	up
HOXA3	0.555636	0.171984	3.23074	up
WDR78	1.55971	0.485289	3.21398	up
DCLRE1C	14.7297	4.59056	3.2087	up
NOG	9.00526	2.80971	3.20505	up
FBLN7	2.55948	0.800148	3.19876	up
ADORA2A	1.56059	0.488499	3.19466	up
LYPD6	2.7475	0.865047	3.17613	up
DLX1	2.23892	0.704963	3.17594	up
OR51I2	1.15	0.363941	3.15985	up
BMF	0.745243	0.236023	3.1575	up
LGALS3BP	10.5187	3.36034	3.13026	up
CD22	1.92618	0.616236	3.12571	up
MVB12B	2.49284	0.803748	3.10152	up
PI3	3.94403	1.27806	3.08595	up
DYNLRB2	0.935366	0.303246	3.08451	up
RAPGEF3	1.99325	0.649561	3.06861	up
CIB2	2.63073	0.867015	3.03424	up
MEOX1	10.4836	3.48848	3.0052	up
ARHGAP4	0.839551	0.280225	2.99599	up
CBLN2	0.519365	0.17561	2.95748	up
CGN	0.937897	0.317184	2.95695	up
FOXA1	3.0012	1.0194	2.94408	up
DNASE1L2	0.970513	0.334647	2.90011	up
RASSF9	2.60908	0.900977	2.89583	up
ANPEP	1.16421	0.402845	2.88996	up
IFI16	7.26055	2.52031	2.88082	up
TRIM66	2.01647	0.708317	2.84685	up
TTLL6	0.619389	0.218225	2.83831	up
HOXC13	21.413	7.60354	2.81619	up
ABCC6	1.18743	0.421676	2.81598	up
ZBTB49	0.849587	0.302279	2.81061	up
GPR21	1.44583	0.515602	2.80416	up
FAM50B	4.96658	1.80586	2.75026	up
OR51B5	0.927555	0.340606	2.72325	up
AR	1.54531	0.568343	2.71898	up
GPRC5D	0.996319	0.366561	2.71802	up
PLEKHH2	0.999388	0.368528	2.71184	up
TMEM25	1.75767	0.653057	2.69144	up
SUGCT	0.78776	0.293106	2.68763	up
SLC6A15	8.01567	2.98965	2.68114	up
STKLD1	0.932937	0.350076	2.66496	up
OR51B4	2.70848	1.01666	2.6641	up
FAM196A	0.639022	0.240829	2.65343	up
DENND6B	0.965944	0.365108	2.64564	up
PER3	2.31754	0.877131	2.64218	up
TICAM2	0.848026	0.321098	2.64102	up
GPR1	1.5053	0.571863	2.63227	up
HIST3H3	1.14695	0.437339	2.62257	up
EFHC2	1.7923	0.684087	2.61998	up
ADGRB2	4.01534	1.54048	2.60655	up
PSAPL1	2.57304	0.98986	2.5994	up
SRRM3	1.17578	0.45247	2.59859	up
TLR4	1.63668	0.630426	2.59614	up
NTN1	1.69648	0.655926	2.58639	up
FSD1	5.54326	2.14555	2.58361	up
WNT16	0.523995	0.203562	2.57414	up
KREMEN2	5.605	2.17922	2.57202	up
KCNAB3	0.537628	0.209705	2.56373	up
PFKFB4	3.95799	1.54415	2.56323	up
DDC	0.617545	0.241776	2.5542	up
LGR6	1.57014	0.615221	2.55216	up
TMEM121	1.5247	0.598135	2.5491	up
GRID1	1.15759	0.454579	2.54651	up
CDC14A	2.28346	0.902908	2.52901	up
BDNF	6.87851	2.72076	2.52816	up
VIT	2.94065	1.16589	2.52223	up
FBXO43	2.33332	0.930847	2.50667	up
C11orf74	7.79644	3.11889	2.49975	up
JAK3	1.07301	0.429411	2.4988	up
CLIC2	3.80344	1.52621	2.49208	up
DUOX1	0.61877	0.248538	2.48964	up
FMNL3	2.84832	1.15519	2.46567	up
IGFBP1	1.83622	0.745112	2.46435	up
ARHGAP22	0.978567	0.397999	2.45871	up
DLX3	3.18803	1.29749	2.45708	up
GLI3	6.48883	2.65332	2.44556	up
PTN	1.59171	0.651352	2.4437	up
C5	3.4283	1.40366	2.44241	up
GAS7	3.53458	1.44919	2.43901	up
ZFP90	3.26483	1.34656	2.42457	up
MAOA	0.658221	0.27178	2.42189	up
MT1E	136.48	56.4201	2.41899	up
CASP10	2.96258	1.22891	2.41075	up
PDE4B	0.829327	0.34541	2.40099	up
PTPRR	1.55422	0.648804	2.39551	up
HIP1	3.34074	1.39935	2.38735	up
FOXN3	2.54817	1.06931	2.38301	up
RELL2	1.11614	0.469237	2.37862	up
TXNIP	20.1585	8.5076	2.36946	up
HLA-F	4.3216	1.82858	2.36337	up
CCDC183	1.6595	0.703027	2.3605	up
WFDC3	0.59952	0.254055	2.3598	up
GPC4	1.22092	0.519367	2.35078	up
DLX2	1.23457	0.525357	2.34996	up
STX1A	2.58392	1.10088	2.34714	up
MMEL1	7.09954	3.02713	2.3453	up
KIAA1324L	23.9115	10.2163	2.34052	up
NEO1	3.14146	1.34502	2.33563	up
CCL26	1.53767	0.658417	2.3354	up
RAD51L3-RFFL	0.597174	0.25572	2.33526	up
SHF	1.41847	0.607799	2.33377	up
FAM171A1	1.52563	0.6551	2.32885	up
IGFBP3	69.2168	29.7795	2.32431	up
SCARA5	0.967992	0.416513	2.32404	up
C2orf81	0.620339	0.267415	2.31976	up
PRR14	7.79732	3.38002	2.30689	up
PZP	4.99651	2.1734	2.29894	up
CDNF	0.661209	0.288386	2.29279	up
SBSPON	0.57985	0.253632	2.28618	up
MEGF8	1.2148	0.531737	2.2846	up
ITGB8	7.93336	3.4745	2.28331	up
ABCA3	3.21409	1.41343	2.27397	up
PCDHB14	1.55397	0.68469	2.2696	up
MKRN2OS	0.907933	0.400514	2.26692	up
HMGA2	3.13614	1.38544	2.26365	up
MTURN	8.46445	3.74049	2.26293	up
IFIT1	3.28506	1.45216	2.26219	up
GPR155	0.705016	0.311706	2.2618	up
IFITM1	0.941461	0.4167	2.25933	up
PTP4A3	1.48356	0.658647	2.25244	up
CDHR3	1.7755	0.78938	2.24923	up
TMEM243	40.8553	18.1836	2.24682	up
ARRDC4	0.773043	0.344436	2.24437	up
NEGR1	1.95364	0.871278	2.24227	up
PSMB9	6.95413	3.10486	2.23976	up
DOK3	1.39874	0.624737	2.23892	up
FAM105A	14.5443	6.51551	2.23225	up
KMT2D	10.3091	4.62027	2.23128	up
ANK3	5.58974	2.51898	2.21905	up
PPAN-P2RY11	2.78975	1.26109	2.21217	up
B4GALT6	2.53865	1.14874	2.20995	up
GPR87	0.665812	0.301944	2.20508	up
MKL1	7.68158	3.4857	2.20374	up
ATIC	65.9506	29.9317	2.20337	up
CLDND2	1.15143	0.523009	2.20155	up
LGALSL	2.53494	1.15155	2.20133	up
SERPINE2	7.60215	3.45748	2.19876	up
ASIC1	1.73778	0.791176	2.19645	up
PTGDS	2.1379	0.974022	2.19492	up
CFP	0.546546	0.249011	2.19487	up
CCDC122	0.69832	0.318521	2.19238	up
TMEM17	0.618514	0.283284	2.18337	up
CEBPA	3.3737	1.54567	2.18268	up
TCF4	2.38479	1.09687	2.17418	up
CTSF	8.3583	3.84653	2.17294	up
OR51M1	0.764487	0.352788	2.16699	up
EMP1	42.9213	19.8103	2.16661	up
SLC1A1	3.39592	1.56924	2.16405	up
METAP1D	4.07464	1.88411	2.16264	up
TOX	1.168	0.541534	2.15684	up
CEP126	0.955978	0.443274	2.15663	up
HOXA1	1.43364	0.665681	2.15364	up
CCDC85A	0.590427	0.274809	2.1485	up
AAK1	8.39163	3.91263	2.14475	up
FRY	1.21977	0.568832	2.14433	up
PBX1	23.1117	10.7785	2.14425	up
A2M	0.813302	0.380145	2.13945	up
NAV3	2.69923	1.2644	2.13479	up
PLAC8	114.895	53.8809	2.1324	up
NPY4R	2.29826	1.07796	2.13206	up
PGM5	2.7434	1.29993	2.11043	up
CEP170B	3.2425	1.53654	2.11027	up
KLHDC9	1.76589	0.836817	2.11025	up
FAR2	2.21874	1.0553	2.10247	up
HMGN5	3.53997	1.6841	2.102	up
MATK	16.4632	7.83881	2.10021	up
TSSK3	0.534441	0.254607	2.09908	up
ARHGDIG	0.908248	0.433713	2.09412	up
C11orf53	0.655069	0.312816	2.0941	up
UCN	1.14482	0.547404	2.09136	up
FRK	1.02521	0.490753	2.08905	up
MAPT	1.75105	0.838617	2.08802	up
C11orf91	0.71483	0.342847	2.08498	up
ZNF563	0.643909	0.309085	2.08327	up
CPNE7	13.6272	6.5451	2.08204	up
CROT	9.5102	4.57877	2.07702	up
KCNJ12	1.84627	0.889052	2.07667	up
CPT1C	3.9946	1.92433	2.07584	up
GPR82	0.862085	0.416599	2.06934	up
LMO4	32.4024	15.702	2.06359	up
BOLA2B	11.5704	5.60769	2.06331	up
SOX6	3.80505	1.84599	2.06125	up
ZNF488	2.88507	1.40125	2.05893	up
C9orf84	2.11779	1.02913	2.05785	up
MYO1D	0.630264	0.30629	2.05774	up
LMCD1	10.8202	5.25955	2.05724	up
GALNT9	1.06007	0.515953	2.05459	up
GPNMB	81.3003	39.572	2.05449	up
THBS1	40.9272	19.9213	2.05445	up
ARHGAP6	1.06213	0.517061	2.05416	up
APBB1	1.97424	0.961515	2.05326	up
GCNT7	0.81564	0.397249	2.05322	up
ZBTB37	2.1419	1.04344	2.05273	up
ACBD4	3.87641	1.89507	2.04553	up
NUDT17	1.11807	0.546663	2.04526	up
ZNF823	0.992661	0.485351	2.04524	up
RASGRP1	1.09568	0.53647	2.04239	up
P2RX5-TAX1BP3	0.699749	0.343253	2.03858	up
RUSC2	0.955103	0.468641	2.03803	up
HELZ2	2.92199	1.43732	2.03294	up
FAM228B	0.901935	0.443686	2.03282	up
OR2B2	2.16317	1.06426	2.03256	up
LIF	2.68675	1.32198	2.03237	up
CDKL3	0.653253	0.321785	2.03009	up
PHLDA1	2.61427	1.28879	2.02847	up
FRMD6	5.44174	2.69069	2.02243	up
MTCP1	7.97104	3.9489	2.01855	up
CYP3A5	4.18555	2.07398	2.01812	up
GABBR1	2.0763	1.02907	2.01765	up
AVIL	1.7762	0.881497	2.01498	up
SPTBN4	0.887235	0.440643	2.0135	up
KBTBD3	1.50033	0.7467	2.00929	up
CKMT2	2.21098	1.10082	2.00848	up
ZNF630	2.50516	1.24779	2.00767	up
CD19	0.576083	0.287235	2.00562	up
GP1BA	0.68437	0.341458	2.00426	up
TTPA	0.610823	0.304983	2.00281	up
B4GALNT4	2.69087	1.34423	2.00179	up
BAG2	8.99265	17.9881	0.499922	down
ATP6V0A4	1.03886	2.07858	0.499793	down
COMMD3-BMI1	3.78197	7.57088	0.499542	down
ARSB	11.2826	22.5961	0.499317	down
FOXP1	5.42077	10.8714	0.498629	down
SAYSD1	4.14224	8.31831	0.497966	down
EGFLAM	1.42596	2.867	0.49737	down
AKR1C4	0.909555	1.82889	0.497326	down
ZNF76	3.22047	6.47719	0.497201	down
UTRN	0.937702	1.88645	0.497072	down
AXDND1	0.344146	0.69241	0.497026	down
ADAM21	0.292059	0.588167	0.496557	down
C3	0.718824	1.44931	0.495975	down
ERVV-2	0.638148	1.28773	0.49556	down
VARS	28.6124	57.7515	0.495441	down
ZNF596	2.24674	4.54145	0.494719	down
GLUL	24.0499	48.6164	0.494688	down
IL6	0.278161	0.562401	0.494595	down
SIK1	2.11104	4.27026	0.494358	down
VEGFA	12.0109	24.3011	0.494253	down
OSBPL10	16.1034	32.5888	0.494141	down
KATNA1	5.66781	11.4892	0.493314	down
SOAT1	73.63	149.281	0.493233	down
NDUFAF4	9.79148	19.8758	0.492634	down
DMC1	0.523915	1.06406	0.492374	down
STX7	3.21199	6.52458	0.49229	down
EEF1A1	1692.74	3439.35	0.492169	down
TOX3	0.251483	0.511055	0.492085	down
RNF223	0.980098	1.99175	0.492079	down
PEX7	1.08834	2.21418	0.491532	down
HIST1H2BB	173.612	353.314	0.491382	down
PPT2-EGFL8	0.637077	1.30123	0.489594	down
MBOAT1	2.4963	5.10255	0.489226	down
KCTD20	29.5475	60.4167	0.489062	down
DHX16	11.4031	23.3265	0.488847	down
CCDC38	0.274491	0.562435	0.488041	down
ASCC3	15.7415	32.3634	0.486399	down
TSPYL4	2.05225	4.21956	0.486366	down
DPEP1	0.596271	1.22633	0.486222	down
AGPAT4	0.728252	1.50019	0.48544	down
TSPAN1	0.561888	1.1594	0.484637	down
CACNB2	4.17254	8.61268	0.484465	down
HIST1H2BO	384.197	793.659	0.484083	down
MARCKS	37.1781	76.8059	0.484053	down
PHACTR2	4.44785	9.19761	0.483588	down
ZNF33B	1.8452	3.8192	0.483137	down
PDCL3	2.64795	5.48287	0.48295	down
CD2AP	5.67435	11.7498	0.48293	down
TRMT11	5.29496	10.9872	0.481919	down
CDC123	9.73144	20.2151	0.481395	down
KRT16	0.292222	0.607207	0.481256	down
NR4A2	1.91368	3.98404	0.480337	down
FAM114A1	5.40506	11.257	0.48015	down
SLC2A4	0.278231	0.580339	0.479428	down
NRTN	1.56369	3.26283	0.479243	down
ORC3	8.8683	18.5313	0.478557	down
MED23	4.73004	9.8859	0.478464	down
CYP11A1	0.86691	1.81229	0.478352	down
MCF2L	12.0817	25.2688	0.478129	down
CXCR4	10.5357	22.0364	0.478103	down
NINJ2	3.6933	7.73035	0.477767	down
PSMB1	75.9868	159.16	0.477424	down
C4BPB	89.7207	188.098	0.476988	down
FLVCR2	2.11628	4.437	0.476963	down
HIST1H2AH	494.097	1036.26	0.476808	down
PLCH2	0.426997	0.895796	0.476667	down
WTAP	17.3934	36.5246	0.47621	down
TFB1M	5.23164	10.9895	0.476058	down
EPS8	6.6873	14.0539	0.475831	down
RAD51	6.57502	13.8237	0.475634	down
ATF3	4.39461	9.24196	0.475506	down
SNAI2	4.59834	9.67202	0.475427	down
HDAC2	26.0145	54.7528	0.475126	down
FAM46A	11.5615	24.3412	0.474976	down
FBXO30	9.04496	19.0686	0.474338	down
TLE1	0.87241	1.83986	0.474172	down
HSP90AB1	307.87	649.649	0.473903	down
TIAM2	0.551314	1.16394	0.473662	down
GNRHR	0.295622	0.624425	0.473431	down
MSANTD3-TMEFF1	0.779463	1.64945	0.472559	down
PHLDB2	6.44303	13.6395	0.472381	down
EFCAB10	1.72695	3.65647	0.472302	down
OLFM1	66.9973	141.909	0.472115	down
MAFK	16.2122	34.4161	0.471064	down
DCBLD1	3.94376	8.38483	0.470345	down
HIST1H3J	37.0128	78.756	0.469968	down
RSG1	2.16492	4.6095	0.469664	down
HIST2H4B	0.383082	0.816547	0.469149	down
MMP17	4.18023	8.91188	0.469063	down
PPT2	14.2784	30.4862	0.468357	down
MAPK13	0.427168	0.913078	0.467832	down
SAT1	14.581	31.174	0.467729	down
LRP11	11.2587	24.0732	0.467687	down
MMS22L	7.46604	15.9788	0.467245	down
IRAK1BP1	1.18468	2.5384	0.466704	down
FOS	9.31837	19.9962	0.466007	down
RING1	11.511	24.7252	0.465556	down
FOXC1	6.72157	14.4447	0.465331	down
NME2	2.46896	5.3107	0.464903	down
ABI3BP	0.413792	0.890399	0.464727	down
RWDD1	8.12578	17.4857	0.464711	down
TCP1	76.7372	165.145	0.464666	down
RHAG	0.76212	1.6405	0.464566	down
PNISR	9.93176	21.4011	0.464078	down
DUSP16	4.93466	10.6395	0.463804	down
GLIS3	8.20379	17.6923	0.463692	down
ITPR3	13.6053	29.3426	0.463671	down
SF3B5	35.3601	76.2967	0.463455	down
HIST1H4D	234.86	507.096	0.463147	down
F11R	3.24959	7.02249	0.46274	down
EPB41L2	6.74584	14.5798	0.462684	down
UBE2J1	6.83072	14.7645	0.462645	down
FZD10	2.72082	5.88199	0.462568	down
SLC4A11	0.571702	1.23685	0.462224	down
P2RY6	10.4974	22.7283	0.461865	down
GPLD1	1.56642	3.39621	0.461227	down
JOSD1	10.2008	22.1185	0.461189	down
AKR1C3	61.2015	132.79	0.460889	down
SMIM8	1.8622	4.04292	0.460608	down
HIST1H2AE	491.302	1066.9	0.460495	down
MYLIP	0.496005	1.07743	0.46036	down
MAP3K7	6.33966	13.7836	0.459942	down
TGFBR1	36.2558	78.8343	0.459899	down
CCDC24	4.25193	9.24658	0.459839	down
ATG5	6.48928	14.1326	0.459172	down
SERPINI1	1.32674	2.88966	0.459134	down
HIST1H3D	411.785	896.909	0.459116	down
MICA	12.9303	28.1816	0.458822	down
RPS12	366.939	799.831	0.45877	down
FHL1	8.34967	18.2017	0.458731	down
TSPYL1	10.3689	22.6102	0.458594	down
UBE3D	1.32464	2.89049	0.458275	down
TBPL1	9.53629	20.8124	0.458202	down
PHF23	4.19275	9.15438	0.458005	down
GABRB3	0.581503	1.27017	0.457814	down
NRG4	30.7665	67.2225	0.457681	down
SDHAF4	1.07328	2.34656	0.457384	down
CDSN	0.542447	1.19093	0.455482	down
KRT7	67.7815	148.911	0.45518	down
HINT3	4.43192	9.73712	0.455157	down
SLC39A7	30.642	67.3262	0.455126	down
SESN1	1.17879	2.59163	0.454845	down
FBXO5	7.53466	16.5903	0.45416	down
MAFA	1.26509	2.79321	0.452916	down
C6orf223	13.8888	30.7178	0.452141	down
RNF38	1.48617	3.29145	0.451525	down
PIP5KL1	2.34332	5.19037	0.451475	down
PGBD1	1.27998	2.84459	0.44997	down
SERINC1	10.2608	22.8267	0.449508	down
CEP162	1.76038	3.92184	0.448866	down
SLC17A5	3.66216	8.18022	0.447685	down
SLC22A3	4.05751	9.06331	0.447685	down
DSC2	3.47901	7.77177	0.447648	down
HIST1H4I	65.1662	145.613	0.44753	down
NOSTRIN	2.1401	4.7992	0.445928	down
IFNGR1	4.17244	9.35879	0.445831	down
CAV3	0.389378	0.875387	0.444807	down
SNX3	33.2375	74.7382	0.444719	down
KLC4	6.25226	14.0784	0.444102	down
KDM1B	0.750382	1.68975	0.444079	down
KRI1	2.75582	6.20836	0.443889	down
TRIM39	3.0209	6.80903	0.443661	down
DUSP8	0.820157	1.85281	0.442655	down
RWDD2A	0.568121	1.28458	0.442262	down
SLA2	0.67696	1.53187	0.441919	down
KIF21B	0.499249	1.13062	0.441572	down
AHI1	5.63654	12.7817	0.440985	down
RBM24	2.10953	4.78834	0.440555	down
RNF19A	13.9416	31.6513	0.440473	down
MANEA	2.34526	5.32844	0.44014	down
C17orf49	3.63617	8.28146	0.439074	down
GPR161	1.98657	4.5273	0.438798	down
TESC	6.91581	15.7774	0.438338	down
NPR3	21.6621	49.4458	0.438098	down
CYP4F12	0.247586	0.567203	0.436504	down
C9orf131	0.486568	1.11503	0.436372	down
UFL1	4.03323	9.2502	0.436016	down
EDN1	3.97605	9.12886	0.435547	down
IBTK	12.3132	28.2903	0.435246	down
PSORS1C1	2.67288	6.14229	0.43516	down
SYNCRIP	26.616	61.1661	0.435144	down
PDE7B	1.54667	3.55572	0.43498	down
SLC7A11	17.0456	39.2213	0.434601	down
FBL	23.2889	53.7275	0.433464	down
RNGTT	4.23773	9.7766	0.433456	down
MTMR1	4.22673	9.75748	0.433178	down
MCM9	1.45958	3.37399	0.432596	down
HDDC2	12.4079	28.7076	0.432216	down
AXIN2	1.47929	3.42359	0.432086	down
EPM2A	1.19536	2.76654	0.432077	down
SLC18B1	2.79871	6.47809	0.432027	down
NUS1	8.35652	19.3543	0.431765	down
CRISPLD2	6.6018	15.3057	0.431329	down
TMSB10	3.43117	7.95992	0.431056	down
NEDD9	1.73034	4.02084	0.430344	down
VTA1	10.8032	25.1225	0.430023	down
FAM169A	0.306838	0.714861	0.429227	down
SNX9	5.58931	13.0218	0.429227	down
MCUR1	9.48532	22.1272	0.428672	down
DNPH1	29.9074	69.7804	0.428593	down
TBP	2.9601	6.91396	0.428133	down
ACOT7	2.18539	5.10894	0.427758	down
TAF13	7.53165	17.6175	0.42751	down
SEC63	6.95162	16.2637	0.427433	down
ULBP3	1.58912	3.71782	0.427432	down
GLP2R	21.8156	51.1218	0.426737	down
RPF2	5.538	12.9821	0.426588	down
SLC2A3	12.5472	29.4206	0.426476	down
FGFR1OP	3.77578	8.85646	0.426331	down
CCDC40	0.558668	1.31239	0.425689	down
TOP2B	6.53981	15.3718	0.425441	down
FA2H	0.675735	1.59122	0.424664	down
MTFR2	2.33535	5.50322	0.42436	down
COL1A1	2.03884	4.80775	0.424074	down
L3MBTL3	1.07929	2.5463	0.423866	down
IFT74	0.34311	0.809611	0.423796	down
MPC1	8.3893	19.802	0.423659	down
FOXF1	2.01202	4.75008	0.423576	down
C11orf86	0.457437	1.08119	0.423087	down
HIST1H2BA	0.420489	0.994911	0.42264	down
ULBP2	1.38058	3.28666	0.420056	down
ASS1	923.386	2200.77	0.419574	down
ECHDC1	13.325	31.8904	0.417837	down
PHYHD1	0.257398	0.617483	0.41685	down
SCX	0.510229	1.22402	0.416847	down
GOPC	6.35549	15.2573	0.416555	down
VTN	0.564955	1.35661	0.416446	down
PPP2R2C	2.14611	5.15931	0.415968	down
MTRF1L	3.43242	8.25888	0.415604	down
SERAC1	0.651597	1.56784	0.415601	down
RAB20	5.57178	13.4411	0.414533	down
GPR137C	0.21687	0.523871	0.413975	down
LMBRD1	4.17914	10.1043	0.413601	down
HKDC1	3.1782	7.68528	0.413544	down
ZUFSP	1.87482	4.54759	0.412268	down
GCLC	8.85324	21.495	0.411875	down
PLAGL1	4.38536	10.6673	0.411103	down
SYNGAP1	0.319045	0.778202	0.409977	down
LYRM2	7.04611	17.1869	0.40997	down
TRGC1	0.48578	1.18592	0.409623	down
C19orf71	4.3719	10.6779	0.409434	down
TCTE3	0.850119	2.07708	0.409286	down
C6orf120	2.47814	6.09097	0.406855	down
TNS4	0.809348	1.99609	0.405466	down
LCA5	0.251747	0.621352	0.405159	down
PERP	26.3628	65.1712	0.404516	down
CCNC	10.9663	27.1413	0.404046	down
COX7A2	57.02	141.343	0.403416	down
MTHFD1L	13.1858	32.77	0.402373	down
MRPL18	19.3146	48.068	0.401817	down
AGER	0.334322	0.836247	0.399789	down
ACAT2	20.2179	50.6347	0.39929	down
THAP9	0.650129	1.63446	0.397764	down
MBP	1.93863	4.88258	0.397051	down
ARMT1	7.3783	18.5906	0.396884	down
C6orf203	1.14045	2.87367	0.396862	down
STX16-NPEPL1	0.381969	0.964073	0.396203	down
ZNF316	1.20164	3.03443	0.396002	down
ZNF184	0.744828	1.88136	0.3959	down
FAM71F1	0.347281	0.877298	0.395853	down
C6orf163	0.251418	0.636377	0.395078	down
SEPHS1	6.8028	17.219	0.395075	down
SAMD5	1.26705	3.20933	0.394802	down
NUP43	9.23345	23.39	0.39476	down
NANOS3	0.338452	0.858412	0.394277	down
AKAP7	0.592443	1.50767	0.392951	down
DYNLT1	12.337	31.4352	0.392458	down
POU3F2	0.2217	0.564988	0.392398	down
DOPEY1	1.05906	2.7046	0.391577	down
TMEM178B	0.752216	1.92266	0.391237	down
CHST7	0.423272	1.08346	0.390667	down
CRACR2B	0.805049	2.06259	0.390311	down
TMEM30A	13.25	33.967	0.390083	down
PRSS23	45.3027	116.459	0.389	down
MT-ND3	256.216	660.9	0.387677	down
FAM187A	0.580256	1.49981	0.386887	down
C1orf168	0.219069	0.566271	0.386863	down
RNF39	0.309325	0.799978	0.386667	down
TM4SF1	148.837	385.835	0.385752	down
CD164	27.0408	70.2816	0.384749	down
ARG2	0.663764	1.72556	0.384665	down
FUCA2	16.0502	41.7951	0.384021	down
HOXD8	1.64266	4.28099	0.38371	down
SPTSSA	4.44986	11.5973	0.383698	down
SFT2D1	7.65482	19.9511	0.38368	down
HIST1H3E	0.540412	1.41184	0.382771	down
CHCHD6	4.67002	12.2008	0.382763	down
EZR	31.5632	82.6856	0.381725	down
AKIRIN2	4.44646	11.677	0.380788	down
RFX1	0.425684	1.11869	0.38052	down
CD55	228.774	601.534	0.380318	down
ITGB6	0.369993	0.973643	0.380008	down
KCNJ18	1.63797	4.31043	0.380002	down
PXYLP1	6.33708	16.6867	0.379769	down
MAN1A1	3.87526	10.2597	0.377716	down
PHF10	6.93332	18.3641	0.377547	down
DAB2IP	1.63368	4.36546	0.374228	down
RSPH3	0.557238	1.49483	0.372777	down
RAET1L	0.225214	0.604209	0.372741	down
PHYHIP	0.197475	0.530113	0.372516	down
RARS2	4.99843	13.4187	0.372497	down
ANKRD29	0.572188	1.53829	0.371964	down
ALPI	140.495	378.002	0.371677	down
B3GAT2	2.55663	6.88754	0.371197	down
CASP9	21.6209	58.3411	0.370595	down
PCP2	0.192673	0.520058	0.370484	down
PCMT1	16.6014	45.0893	0.36819	down
MEA1	2.90969	7.92047	0.367363	down
SORBS2	0.239046	0.653418	0.36584	down
MAP3K5	0.93627	2.56927	0.364411	down
LTV1	4.89479	13.4786	0.363152	down
ASF1A	7.53442	20.7933	0.362349	down
TNFAIP3	2.79898	7.74733	0.361284	down
CHN1	0.615703	1.70881	0.360311	down
LBH	0.619057	1.72197	0.359505	down
RGCC	0.213696	0.595314	0.358964	down
RCBTB2	0.351153	0.98026	0.358224	down
HIST1H4A	87.0516	243.494	0.35751	down
RNF217	4.85916	13.6085	0.357067	down
CPT1B	0.465812	1.30648	0.35654	down
SLC12A8	0.335576	0.943814	0.355553	down
CCND3	39.0572	110.072	0.354833	down
HNF4A	0.269161	0.760612	0.353874	down
MAML3	0.610733	1.72643	0.353755	down
SMAP1	4.73662	13.3989	0.353508	down
YPEL3	0.638515	1.80753	0.353252	down
CYB5R4	0.254788	0.721675	0.353051	down
UST	1.12181	3.1818	0.352571	down
ANXA9	0.201836	0.572546	0.352523	down
PBX2	2.71603	7.70791	0.352369	down
TMEM81	0.442112	1.25733	0.351628	down
SOD2	17.8758	50.8486	0.351549	down
TAS2R10	0.53863	1.53469	0.35097	down
CNKSR3	4.62748	13.201	0.35054	down
PGM2L1	2.46367	7.03459	0.350222	down
S100P	39.0588	111.699	0.34968	down
TMTC1	3.20704	9.17411	0.349575	down
SMOX	3.69051	10.5578	0.349554	down
CITED2	5.52517	15.8085	0.349505	down
COQ3	4.41836	12.6797	0.34846	down
PDK4	3.6651	10.5222	0.348322	down
SMPD3	0.194572	0.558997	0.348073	down
MAMDC2	2.67712	7.69618	0.347851	down
SLC16A6	25.3378	73.0478	0.346865	down
MAP2	0.214331	0.618262	0.346667	down
KLF17	0.439454	1.27244	0.345363	down
RNF146	2.68171	7.76618	0.345306	down
HECA	0.844449	2.46273	0.342891	down
CDKN1A	7.61223	22.2624	0.341933	down
MYPN	2.2575	6.60794	0.341634	down
ZNF559-ZNF177	0.18203	0.533388	0.341271	down
A4GALT	0.527501	1.54698	0.340988	down
ITPR1	28.0253	82.2112	0.340894	down
KIN	1.07335	3.18488	0.337014	down
CD68	0.410869	1.22084	0.336545	down
FAAH2	1.18462	3.52764	0.335813	down
ATP1B3	178.65	532.268	0.335639	down
MYO16	0.343876	1.03499	0.33225	down
FSCN2	0.804772	2.42477	0.331897	down
CCDC54	0.313475	0.944751	0.331807	down
RIBC1	0.304738	0.92097	0.330888	down
SCN9A	0.329691	1.00115	0.329313	down
LEPR	0.307823	0.936107	0.328833	down
TBX3	3.01678	9.18514	0.328441	down
CYFIP2	0.822427	2.50797	0.327926	down
LRRC69	0.52552	1.61021	0.326367	down
KIAA1211L	1.07559	3.29581	0.326351	down
ME1	7.62974	23.4005	0.32605	down
FOXC2	0.698723	2.14548	0.325672	down
PEX3	4.00165	12.2881	0.325652	down
RUNX3	0.34657	1.06431	0.325629	down
CD163L1	0.282173	0.883381	0.319424	down
CBFA2T3	0.260684	0.820232	0.317818	down
FAM109A	0.299011	0.941056	0.317739	down
WDR27	2.11818	6.67332	0.317411	down
CYP26B1	0.269722	0.853099	0.316167	down
ZNF581	1.93999	6.14765	0.315566	down
C14orf28	0.17983	0.570799	0.31505	down
BEND6	0.205376	0.652875	0.314572	down
NKD2	12.3487	39.2901	0.314296	down
HBS1L	11.8599	37.7987	0.313766	down
SGK1	22.8823	73.1928	0.312631	down
NCOA7	5.84161	18.7204	0.312045	down
HACE1	1.21247	3.89453	0.311326	down
RND1	0.159232	0.511668	0.311202	down
STX1B	0.246593	0.798112	0.308971	down
KPNA5	0.780808	2.54797	0.306444	down
CREB5	0.593728	1.95041	0.304411	down
CYP2E1	0.167496	0.552311	0.303264	down
FAM46C	0.787236	2.6083	0.30182	down
PLEKHH1	0.373321	1.23972	0.301134	down
AKR1C1	0.316589	1.05557	0.299923	down
CREG2	0.770079	2.5731	0.29928	down
C16orf62	2.15194	7.26342	0.296271	down
PHF7	0.297684	1.00806	0.295303	down
RIMKLB	6.62774	22.4459	0.295276	down
THEM5	0.253297	0.858478	0.295054	down
P4HA3	2.15905	7.31856	0.295011	down
ZNF449	0.335934	1.14179	0.294216	down
MAST4	0.202813	0.690088	0.293894	down
DAPK1	0.647366	2.24326	0.288583	down
N4BP2L1	0.189046	0.660895	0.286046	down
SMPDL3A	0.780104	2.72826	0.285934	down
MECOM	4.0139	14.0661	0.285359	down
TTC39B	0.151142	0.529775	0.285295	down
CARD6	0.647826	2.27273	0.285043	down
HPD	8.83935	31.0821	0.284387	down
SPAG8	0.16059	0.570544	0.281469	down
CPM	7.95146	28.4056	0.279925	down
SV2B	0.674465	2.40952	0.279917	down
EPS8L3	0.48732	1.74224	0.279709	down
S100A14	0.703547	2.52508	0.278623	down
RNF182	27.3517	99.3219	0.275384	down
SH3BGRL2	0.350512	1.27567	0.274767	down
C5AR1	0.139594	0.514707	0.271212	down
BMP6	2.63569	9.79773	0.26901	down
FYN	13.7117	51.0112	0.268799	down
SORBS1	0.289032	1.07933	0.267788	down
SNED1	6.35462	24.0694	0.264012	down
CTH	7.58989	28.7584	0.263919	down
FAT4	0.137438	0.52182	0.263382	down
PDE10A	9.5868	36.4555	0.262973	down
ZNF580	1.24171	4.72702	0.262683	down
HCG27	0.339535	1.29346	0.262502	down
ADAM8	0.158657	0.607323	0.26124	down
ABCB1	0.543103	2.08842	0.260055	down
PGM3	5.99966	23.3211	0.257263	down
TP53INP2	0.141609	0.555972	0.254705	down
MGAT4A	2.7092	10.7391	0.252274	down
INSL4	1.33412	5.3167	0.25093	down
DUSP10	0.348095	1.39473	0.249579	down
SLC7A2	5.1798	20.8848	0.248018	down
SESN3	0.86437	3.51853	0.245662	down
ZNF654	0.338558	1.40591	0.240811	down
LYPD3	7.36605	30.7122	0.239841	down
POPDC3	0.377639	1.59253	0.237131	down
CNPY3	3.62113	15.3542	0.23584	down
MYT1L	0.679519	2.90188	0.234165	down
DENND1C	0.269879	1.17094	0.23048	down
PLEKHG1	1.04681	4.55046	0.230045	down
HBA1	0.618553	2.69765	0.229293	down
MAP7	7.12889	31.2349	0.228235	down
RAET1E	0.15869	0.700639	0.226493	down
COL15A1	3.04831	13.5211	0.225448	down
HEY2	0.39685	1.76137	0.225308	down
USP31	0.212254	0.946322	0.224294	down
HES2	2.36132	10.5803	0.22318	down
FSTL4	9.95872	45.2658	0.220005	down
CNOT6	1.1521	5.33185	0.216078	down
TGIF2-C20orf24	0.133289	0.617835	0.215736	down
MMP23B	0.135347	0.640767	0.211226	down
PTPRH	0.190941	0.930451	0.205214	down
DDAH2	2.27842	11.2873	0.201856	down
PITPNA	2.49197	12.6082	0.197646	down
KIF26B	0.399095	2.0336	0.196251	down
KLHL3	0.310761	1.59086	0.195341	down
ALOX15	0.0979469	0.508789	0.19251	down
MFAP5	0.10331	0.540146	0.191264	down
PTP4A1	64.8021	342.203	0.189368	down
RASSF2	0.398964	2.11467	0.188665	down
DOCK6	0.0986212	0.528867	0.186476	down
INA	0.986636	5.59292	0.176408	down
OTOG	0.310752	1.81736	0.170991	down
TMEM92	0.100606	0.607788	0.165528	down
SAMD9L	0.252403	1.55693	0.162117	down
RBP5	0.0978527	0.604038	0.161998	down
RPS10-NUDT3	0.636362	3.93324	0.161791	down
DNAJC9	1.36621	9.03687	0.151182	down
C14orf180	0.152553	1.01437	0.150392	down
CACNA1C	0.093742	0.627857	0.149305	down
INO80D	0.227747	1.52867	0.148984	down
FXYD4	0.127901	0.917507	0.139401	down
PERM1	0.0717282	0.525236	0.136564	down
SLC39A5	0.0792556	0.596761	0.13281	down
KRT17	9.28904	70.4433	0.131866	down
TPD52L1	0.0752873	0.648542	0.116087	down
CD83	4.18151	36.1822	0.115568	down
PPP1R14C	0.0586806	0.524547	0.111869	down
KCNJ16	0.0940235	0.864446	0.108767	down
RYR2	0.422363	3.9157	0.107864	down
GAGE2A	0.116896	1.10106	0.106167	down
SVOPL	0.0814844	0.835897	0.0974815	down
KLHL15	0.28561	3.00251	0.0951237	down
CRB1	0.339635	3.853	0.0881482	down
MUC1	2.33758	28.749	0.0813102	down
CGA	2.37883	29.3651	0.0810088	down
LY6D	0.137712	1.86954	0.073661	down
PAGE1	0.980586	14.1973	0.0690684	down
AKAP12	0.046127	0.680215	0.0678124	down
AKR1C2	1.06568	16.3774	0.0650704	down
MAPK4	0.15711	2.45486	0.0639996	down
TDGF1	0.046662	0.774205	0.0602709	down
LPL	0.682793	12.4086	0.0550258	down
PCK1	0.026713	0.544763	0.049036	down
PTGS1	0.762854	15.9154	0.0479319	down
RNASEK-C17orf49	0.0419913	0.87723	0.047868	down
ANO3	0.0235398	0.554231	0.042473	down
LCN15	0.0436405	1.31699	0.0331367	down
CYP4F3	0.0124877	0.560767	0.022269	down
AGBL2	0.0121953	0.612318	0.0199166	down
SPTLC3	0.0200558	1.06895	0.0187622	down
QPRT	0.132742	19.7976	0.00670495	down
GKN1	2.80717e-05	0.509892	5.50542e-05	down
CHRDL2	8.96821e-05	1.69615	5.28739e-05	down
ADGRG6	0	1.63197	0	down
FAM26F	0	0.52638	0	down
FLNA	0	21.422	0	down
GIPC1	0	10.6355	0	down
GLYAT	0	0.547962	0	down
GNAT1	0	0.580815	0	down
HGD	0	0.626416	0	down
HIST1H2AA	0	0.8808	0	down
HSPA8	0	1017.23	0	down
KRTAP21-3	0	0.649361	0	down
LY6G5B	0	0.664235	0	down
SPDEF	0	0.521396	0	down
TSSK4	0	0.529671	0	down

## Sheet: 1097 DEGs in H1
gene	Description	IMAGE ID	Ratio(72hrs)	Regulation
FLJ12505	CDNA FLJ12505 FIS, CLONE NT2RM2001699.	1707965	1.50036	up
TAGLN	TRANSGELIN (SMOOTH MUSCLE PROTEIN 22-ALPHA) (SM22-ALPHA) (WS3-10) (22 KDA ACTIN-BINDING PROTEIN)	728681	1.50081	up
CRYZL1	DOWNSTREAM OF SON GENE PROTEIN (PROTEIN C21ORF60) (B17)	471764	1.50142	up
LYPDC1	PUTATIVE G PROTEIN-COUPLED RECEPTOR GPR39.	29218	1.50252	up
FLJ38628	0	5554323	1.50266	up
ITM2C	INTEGRAL MEMBRANE PROTEIN 2C (TRANSMEMBRANE PROTEIN BRI3) (NPD018)	1992202	1.5039	up
novel_ENSMBL	PREFOLDIN SUBUNIT 5 (C-MYC BINDING PROTEIN MM-1) (MYC MODULATOR 1)	504652	1.50564	up
ATP6V0E	VACUOLAR ATP SYNTHASE SUBUNIT H (EC 3.6.3.14) (V-ATPASE H SUBUNIT) (VACUOLAR PROTON PUMP H SUBUNIT) (V-ATPASE M9.2 SUBUNIT) (V-ATPASE 9.2 KDA MEMBRANE ACCESSORY PROTEIN)	126789	1.50895	up
CYFIP1	SIMILAR TO SELECTIVE HYBRIDIZING CLONE (FRAGMENT)	306068	1.50931	up
STX5A	SYNTAXIN 5	31855	1.51259	up
ITM2C	INTEGRAL MEMBRANE PROTEIN	6066933	1.51388	up
DHX40	ARG147.	359200	1.51506	up
PPT2	NG3.	202010	1.51518	up
PCSK7	PROPROTEIN CONVERTASE SUBTILISIN/KEXIN TYPE 7 PRECURSOR (EC 3.4.21.-) (PROPROTEIN CONVERTASE PC7) (SUBTILISIN/KEXIN-LIKE PROTEASE PC7) (PROHORMONE CONVERTASE PC7) (PC8) (HPC8) (LYMPHOMA PROPROTEIN CONVERTASE)	45900	1.51615	up
SLC3A2	4F2 CELL SURFACE ANTIGEN HEAVY CHAIN	5805545	1.51787	up
SPCS3	MICROSOMAL SIGNAL PEPTIDASE 23 KDA SUBUNIT (EC 3.4.-.-) (SPASE 22 KDA SUBUNIT) (SPC22/23)	259146	1.51848	up
WT1	WILMS' TUMOR PROTEIN (WT33)	470470	1.51941	up
VEGFA	VASCULAR ENDOTHELIAL GROWTH FACTOR A PRECURSOR (VEGF-A) (VASCULAR PERMEABILITY FACTOR) (VPF)	323783	1.52104	up
RBM8A	RNA-BINDING PROTEIN 8 (RNA BINDING MOTIF PROTEIN 8) (RIBONUCLEOPROTEIN RBM8) (RNA-BINDING PROTEIN Y14)	758330	1.52154	up
BTBD6	BTB DOMAIN PROTEIN (FRAGMENT)	773639	1.52212	up
PRCP	LYSOSOMAL PRO-X CARBOXYPEPTIDASE PRECURSOR (EC 3.4.16.2) (PROLYLCARBOXYPEPTIDASE) (PRCP) (PROLINE CARBOXYPEPTIDASE) (ANGIOTENSINASE C) (LYSOSOMAL CARBOXYPEPTIDASE C)	739963	1.52374	up
EPHB2	EPHRIN TYPE-B RECEPTOR 2 PRECURSOR (EC 2.7.1.112) (TYROSINE-PROTEIN KINASE RECEPTOR EPH-3) (DRT) (RECEPTOR PROTEIN-TYROSINE KINASE HEK5) (ERK)	345103	1.52391	up
CGI-111	CGI-111 PROTEIN	122641	1.52516	up
KIAA1181	HT034.	266369	1.52725	up
RNF8	RING FINGER PROTEIN 8	9025	1.5282	up
CCNDBP1	D-TYPE CYCLIN-INTERACTING PROTEIN 1.	269301	1.52827	up
DCTN6	WS-3 PROTEIN	233727	1.52941	up
PDIR	PROTEIN DISULFIDE ISOMERASE A5 PRECURSOR (EC 5.3.4.1) (PROTEIN DISULFIDE ISOMERASE-RELATED PROTEIN)	66655	1.52992	up
EBI3	EPSTEIN-BARR VIRUS INDUCED GENE 3 PRECURSOR	4854710	1.53108	up
PPP1R10	PROTEIN PHOSPHATASE 1, REGULATORY SUBUNIT 10	29456	1.53165	up
PSCD2	CYTOHESIN 2 (ARF NUCLEOTIDE-BINDING SITE OPENER) (ARNO PROTEIN) (ARF EXCHANGE FACTOR)	742105	1.53183	up
RICS	KIAA0712 PROTEIN.	37603	1.53309	up
TMEM29	PRO0659 (PRO0659 PROTEIN).	365013	1.53351	up
MGC51082	R28379_3 (FRAGMENT)	2229040	1.53451	up
SERPINB6	PLACENTAL THROMBIN INHIBITOR (CYTOPLASMIC ANTIPROTEINASE) (CAP) (PROTEASE INHIBITOR 6) (PI-6)	739346	1.53461	up
RNF19	RING FINGER PROTEIN 19 (DORFIN) (DOUBLE RING-FINGER PROTEIN) (P38 PROTEIN)	486655	1.53749	up
TNFRSF7	TUMOR NECROSIS FACTOR RECEPTOR SUPERFAMILY MEMBER 7 PRECURSOR (CD27L RECEPTOR) (T-CELL ACTIVATION ANTIGEN CD27) (T14)	34637	1.53753	up
TST	THIOSULFATE SULFURTRANSFERASE (EC 2.8.1.1) (RHODANESE)	5201371	1.5376	up
SSH3	CDNA FLJ20515 FIS, CLONE KAT09889.	726272	1.53882	up
ZNRF3	CDNA FLJ12747 FIS, CLONE NT2RP2000970.	294133	1.54035	up
SELT	SELENOPROTEIN T.	144915	1.54162	up
NIPSNAP3A	NIPSNAP4 PROTEIN (HSPC299)	6158376	1.54345	up
SAMSN1,ESRRA	SAM-DOMAIN PROTEIN SAMSN-1 (SAM DOMAIN, SH3 DOMAIN AND NUCLEAR LOCALISATION SIGNALS PROTEIN 1)	360026	1.54564	up
MAGED2	MELANOMA-ASSOCIATED ANTIGEN D2 (MAGE-D2 ANTIGEN) (BREAST CANCER ASSOCIATED GENE 1 PROTEIN) (BCG-1) (11B6) (HEPATOCELLULAR CARCINOMA ASSOCIATED PROTEIN JCL-1)	342195	1.54638	up
FLJ10420	CDNA FLJ13483 FIS, CLONE PLACE1003886.	172028	1.54803	up
ODC1	ORNITHINE DECARBOXYLASE (EC 4.1.1.17) (ODC)	300251	1.5502	up
SLC35B2	HEAT SHOCK PROTEIN HSP 90-BETA (HSP 84) (HSP 90)	250699	1.5508	up
FLJ13725	CDNA FLJ13725 FIS, CLONE PLACE3000009, WEAKLY SIMILAR TO DNA-DIRECTEDRNA POLYMERASE II LARGEST SUBUNIT (EC 2.7.7.6).	129707	1.55166	up
GTF2IP1,GTF2I	GENERAL TRANSCRIPTION FACTOR II-I (GTFII-I) (TFII-I) (BRUTON TYROSINE KINASE-ASSOCIATED PROTEIN-135) (BTK-ASSOCIATED PROTEIN-135) (BAP-135) (SRF-PHOX1 INTERACTING PROTEIN) (SPIN) (WILLIAMS-BEUREN SYNDROME CHROMOSOME REGION 6 [Source:SWISSPROT;Acc:P78347]	269054	1.55296	up
COL6A2	COLLAGEN ALPHA 2(VI) CHAIN PRECURSOR	1960523	1.55459	up
ENTPD6	ECTONUCLEOSIDE TRIPHOSPHATE DIPHOSPHOHYDROLASE 6 (EC 3.6.1.6) (NTPDASE6) (CD39 ANTIGEN-LIKE 2)	22795	1.55476	up
novel_ENSMBL	TUMOR NECROSIS FACTOR LIGAND SUPERFAMILY MEMBER 9 (4-1BB LIGAND) (4- 1BBL)	1839931	1.55521	up
KPNA1	IMPORTIN ALPHA-1 SUBUNIT (KARYOPHERIN ALPHA-1 SUBUNIT) (SRP1-BETA) (RAG COHORT PROTEIN 2) (NUCLEOPROTEIN INTERACTOR 1) (NPI-1)	38056	1.55527	up
C9orf68	HYPOTHETICAL 21.9 KDA PROTEIN (BA6J24.2).	1031377	1.55645	up
C1GALT1	CORE1 UDP-GALACTOSE:N-ACETYLGALACTOSAMINE-ALPHA-R BETA 1,3-GALACTOSYLTRANSFERASE	138419	1.55771	up
SERTAD3	RPA-BINDING TRANS-ACTIVATOR.	724227	1.55773	up
CKLFSF7	0	810002	1.558	up
KIAA0247,MGAT1	HYPOTHETICAL PROTEIN KIAA0247.	115402	1.55834	up
MACF1	ACTIN CROSS-LINKING FAMILY PROTEIN 7 (MACROPHIN) (TRABECULIN-ALPHA) (620 KDA ACTIN-BINDING PROTEIN) (ABP620)	3619787	1.55862	up
MYL3	MYOSIN LIGHT CHAIN 1, SLOW-TWITCH MUSCLE B/VENTRICULAR ISOFORM (MLC1SB) (ALKALI)	307667	1.55875	up
PCIA1	HYPOTHETICAL 11.8 KDA PROTEIN.	1873271	1.55941	up
PIGQ	PHOSPHATIDYLINOSITOL GLYCAN, CLASS Q; N-ACETYLGLUCOSAMINYL TRANSFERASE COMPONENT GPI1	35295	1.56153	up
FADS2	FATTY ACID DESATURASE 2; DELTA-6 FATTY ACID DESATURASE; LINOLEOYL-COA DESATURASE (DELTA-6-DESATURASE)-LIKE 2	51069	1.56276	up
SYN3	SYNAPSIN III.	730844	1.56599	up
LOC284267	CDNA FLJ13755 FIS, CLONE PLACE3000363.	288902	1.56606	up
DDAH2	NG,NG-DIMETHYLARGININE DIMETHYLAMINOHYDROLASE 2 (EC 3.5.3.18) (DIMETHYLARGININASE 2) (DIMETHYLARGININE DIMETHYLAMINOHYDROLASE 2) (DDAHII) (G6A)	26055	1.56772	up
XPNPEP1	X-PROLYL AMINOPEPTIDASE (AMINOPEPTIDASE P)-LIKE; PEPP	471802	1.56837	up
F2RL2	PROTEINASE ACTIVATED RECEPTOR 3 PRECURSOR (PAR-3) (THROMBIN RECEPTOR2).	266323	1.57078	up
TAGLN3	NEURONAL PROTEIN NP25	325160	1.57375	up
SLC25A13	CALCIUM-BINDING MITOCHONDRIAL CARRIER PROTEIN ARALAR2 (SOLUTE CARRIER FAMILY 25, MEMBER 13) (CITRIN)	359322	1.5749	up
IQGAP1	RAS GTPASE-ACTIVATING-LIKE PROTEIN IQGAP1 (P195)	41500	1.57648	up
GZMM	GRANZYME M PRECURSOR (EC 3.4.21.-) (MET-ASE) (NATURAL KILLER CELL GRANULAR PROTEASE) (HU-MET-1) (MET-1 SERINE PROTEASE)	114573	1.57675	up
BMP7,ZMYND17	BONE MORPHOGENETIC PROTEIN 7 PRECURSOR (BMP-7) (OSTEOGENIC PROTEIN 1) (OP-1)	712515	1.57684	up
RP2	XRP2 PROTEIN	296180	1.57731	up
SRGAP2	KIAA0456 PROTEIN (FRAGMENT).	272155	1.57794	up
NFKB1	NUCLEAR FACTOR NF-KAPPA-B P105 SUBUNIT (DNA-BINDING FACTOR KBF1) (EBP- 1) [CONTAINS: NUCLEAR FACTOR NF-KAPPA-B P50 SUBUNIT]	257316	1.57867	up
RHOD,RCN1	RETICULOCALBIN 1 PRECURSOR	377721	1.58009	up
SLC3A1,MGC70863	KIAA0436 PROTEIN (FRAGMENT).	273401	1.58033	up
MGC4796,KCNQ1OT1	SIMILAR TO RIKEN CDNA 2310004N11 GENE.	745131	1.5832	up
KA35	KERATIN, TYPE I	139713	1.5837	up
NDRG4	NDRG4 PROTEIN (BRAIN DEVELOPMENT-RELATED MOLECULE 1) (VASCULAR SMOOTH MUSCLE CELL ASSOCIATED PROTEIN-8) (SMAP-8)	41593	1.58487	up
GPC1	GLYPICAN-1 PRECURSOR	40921	1.58498	up
GPSM1	HYPOTHETICAL 74.3 KDA PROTEIN (FRAGMENT).	153627	1.58765	up
MTA2	METASTASIS-ASSOCIATED 1-LIKE 1 PROTEIN; METASTASIS-ASSOCIATED PROTEIN 2	4650677	1.58856	up
RERE	ARGININE-GLUTAMIC ACID DIPEPTIDE (RE) REPEATS; ATROPHIN 1-LIKE; ARGININE GLUTAMIC ACID DIPEPTIDE RE REPEATS	5497889	1.58974	up
NQO1	NAD(P)H DEHYDROGENASE [QUINONE] 1 (EC 1.6.99.2) (QUINONE REDUCTASE 1) (QR1) (DT-DIAPHORASE) (DTD) (AZOREDUCTASE) (PHYLLOQUINONE REDUCTASE) (MENADIONE REDUCTASE)	324356	1.59124	up
DKFZp761A132	KIAA1552 PROTEIN (FRAGMENT).	742030	1.59402	up
PPP1R12C	PHOSPHATASE	4810799	1.59434	up
FLJ25476	ZINC FINGER PROTEIN	774646	1.59617	up
PTP4A2	PROTEIN TYROSINE PHOSPHATASE.	5482492	1.59684	up
FMR1	FRAGILE X MENTAL RETARDATION 1 PROTEIN (PROTEIN FMR-1) (FMRP)	2299504	1.59813	up
DHDH	DIMERIC DIHYDRODIOL DEHYDROGENASE; 3-DEOXYGLUCOSONE REDUCTASE	5530225	1.59823	up
NAT8	N-ACETYLTRANSFERASE 8; KIDNEY- AND LIVER-SPECIFIC GENE PRODUCT; KIDNEY- AND LIVER-SPECIFIC GENE	244348	1.60674	up
LHFPL2	KIAA0206 PROTEIN (FRAGMENT).	266842	1.60695	up
LOC115294	HYPOTHETICAL 3.2 KDA PROTEIN.	725464	1.60895	up
FBXO44	F-BOX PROTEIN FBX30	755076	1.61055	up
CKAP4	TRANSMEMBRANE PROTEIN (63KD), ENDOPLASMIC RETICULUM/GOLGI INTERM; TRANSMEMBRANE PROTEIN (63KD), ENDOPLASMIC RETICULUM/GOLGI INTERMEDIATE COMPARTMENT	303159	1.61158	up
FLJ11336	CDNA FLJ11336 FIS, CLONE PLACE1010661, WEAKLY SIMILAR TOTESTIS-SPECIFIC PROTEIN PBS13.	5517969	1.61274	up
NPEPPS	PUROMYCIN-SENSITIVE AMINOPEPTIDASE (EC 3.4.11.-) (PSA)	270743	1.61432	up
KIAA1295	KIAA1295 PROTEIN (FRAGMENT).	154571	1.61546	up
FLJ21963	CDNA: FLJ21963 FIS, CLONE HEP05583.	5798278	1.62047	up
MFAP2	MICROFIBRILLAR-ASSOCIATED PROTEIN 2 PRECURSOR (MFAP-2) (MICROFIBRIL- ASSOCIATED GLYCOPROTEIN) (MAGP) (MAGP-1)	789257	1.62055	up
RPL35A,LOC339894,ALDH2	ALDEHYDE DEHYDROGENASE, MITOCHONDRIAL PRECURSOR (EC 1.2.1.3) (ALDH CLASS 2) (ALDHI) (ALDH-E2)	729141	1.62318	up
ZNF76	ZINC FINGER PROTEIN 76	125674	1.62356	up
APBB1	AMYLOID BETA A4 PRECURSOR PROTEIN-BINDING FAMILY B MEMBER 1 (FE65PROTEIN).	184022	1.6237	up
LRP5	LIPOPROTEIN RECEPTOR RELATED PROTEIN 5.	157804	1.62621	up
TSK	E2IG4.	307307	1.6285	up
C20orf103	HYPOTHETICAL 31.5 KDA PROTEIN (DJ1119D9.3).	280814	1.62954	up
CBFA2T2	CORE-BINDING FACTOR, RUNT DOMAIN, ALPHA SUBUNIT 2; TRANSLOCATED TO, 2; MTG8-LIKE PROTEIN; MYELOID TRANSLOCATION GENE-RELATED PROTEIN 1	1668991	1.63012	up
SOCS6	CIS4.	2696389	1.63225	up
CESK1	POTASSIUM LARGE CONDUCTANCE CALCIUM-ACTIVATED CHANNEL, SUBFAMILY M, BETA MEMBER 3-LIKE	150160	1.63336	up
PPP2R3A,ATP6V0D1	VACUOLAR ATP SYNTHASE SUBUNIT D (EC 3.6.3.14) (V-ATPASE D SUBUNIT) (VACUOLAR PROTON PUMP D SUBUNIT) (V-ATPASE AC39 SUBUNIT) (V-ATPASE 40 KDA ACCESSORY PROTEIN) (P39) (32 KDA ACCESSORY PROTEIN)	37160	1.63478	up
ITGB1BP3,TAGLN2	TRANSGELIN 2 (SM22-ALPHA HOMOLOG)	1706302	1.63607	up
SPTAN1	SPECTRIN ALPHA CHAIN, BRAIN (SPECTRIN, NON-ERYTHROID ALPHA CHAIN) (ALPHA-II SPECTRIN) (FODRIN ALPHA CHAIN)	29624	1.63617	up
SH3GLB1	SH3-CONTAINING PROTEIN SH3GLB1; ENDOPHILIN B1; SH3-CONTAINING PROTEIN SH3GLB1; CGI-61 PROTEIN; ENDOPHILIN B1; BAX-INTERACTING FACTOR 1; SH3-DOMAIN, GRB2-LIKE, ENDOPHILIN B1	1723121	1.63788	up
SSBP2	SINGLE-STRANDED DNA BINDING PROTEIN 2; SINGLE-STRANDED-DNA-BINDING PROTEIN 2; HYPOTHETICAL PROTEIN; SINGLE-STRANDED DNA-BINDING PROTEIN 2	324788	1.6396	up
CXCL5	SMALL INDUCIBLE CYTOKINE B5 PRECURSOR (EPITHELIAL-DERIVED NEUTROPHILACTIVATING PROTEIN 78) (ENA-78).	198699	1.64068	up
KATNAL1	SIMILAR TO KATANIN P60 (ATPASE-CONTAINING) SUBUNIT A 1.	153056	1.64123	up
UBE2J1	CGI-76 PROTEIN	1184014	1.64134	up
PPEF2	SERINE/THREONINE PROTEIN PHOSPHATASE WITH EF-HANDS-2 (EC 3.1.3.16) (PPEF-2)	413639	1.64187	up
CD72	B-CELL DIFFERENTIATION ANTIGEN CD72 (LYB-2)	788372	1.64284	up
MYL9	MYOSIN REGULATORY LIGHT CHAIN 2, SMOOTH MUSCLE ISOFORM (MYOSIN RLC) (LC20)	187927	1.64518	up
FBLN1	FIBULIN-1 PRECURSOR	130212	1.64612	up
AG1	AMBIGUOUS	900311	1.6519	up
NCOA6IP	PRIP-INTERACTING PROTEIN PIPMT; SIMILAR TO HEPATOCELLULAR CARCINOMA-ASSOCIATED ANTIGEN 137; PRIP-INTERACTING PROTEIN WITH METHYLTRANSFERASE DOMAIN	155079	1.65276	up
BSCL2	0	171661	1.65393	up
FLJ10199	HYPOTHETICAL 14.6 KDA PROTEIN.	3866330	1.65875	up
PTPRF	LAR PROTEIN PRECURSOR (LEUKOCYTE ANTIGEN RELATED) (EC 3.1.3.48)	47755	1.66072	up
DPM1,IRF2BP2	0	1558853	1.66402	up
SCRN3	CDNA: FLJ23142 FIS, CLONE LNG09115.	2290343	1.66701	up
LIMK2	LIM DOMAIN KINASE 2 (EC 2.7.1.-) (LIMK-2)	45795	1.66763	up
P15RS	CDNA FLJ10656 FIS, CLONE NT2RP2006038.	357968	1.66785	up
WIPI49,COLM	HYPOTHETICAL 48.3 KDA PROTEIN.	282251	1.66948	up
PRKACA	CAMP-DEPENDENT PROTEIN KINASE, ALPHA-CATALYTIC SUBUNIT (EC 2.7.1.37) (PKA C-ALPHA)	1843865	1.67066	up
KIAA1529,DGCR2	INTEGRAL MEMBRANE PROTEIN DGCR2/IDD PRECURSOR	1934592	1.671	up
VAT1,TLR2	SYNAPTIC VESICLE MEMBRANE PROTEIN VAT-1 HOMOLOG	116065	1.67171	up
ARK5	PROBABLE SERINE/THREONINE-PROTEIN KINASE KIAA0537 (EC 2.7.1.-)	108272	1.67342	up
RW1	RW1 PROTEIN (FRAGMENT)	740742	1.67493	up
PLEKHC1	MITOGEN INDUCIBLE GENE MIG-2 (FRAGMENT)	52930	1.67552	up
GOLGA3	GOLGIN-160; MALE ENHANCED ANTIGEN-2	785944	1.6773	up
DNAJC5	DNAJ HOMOLOG SUBFAMILY C MEMBER 5 (CYSTEINE STRING PROTEIN) (CSP)	4185250	1.67863	up
PDLIM1	PDZ AND LIM DOMAIN PROTEIN 1 (LIM DOMAIN PROTEIN CLP-36) (C-TERMINAL LIM DOMAIN PROTEIN 1) (ELFIN)	274018	1.6799	up
RNF2	RING FINGER PROTEIN 2	141298	1.68061	up
CDKL2	0	1408678	1.68105	up
MAST4	KIAA0303 PROTEIN (FRAGMENT).	306997	1.68247	up
SLC1A1	EXCITATORY AMINO ACID TRANSPORTER 3 (SODIUM-DEPENDENT GLUTAMATE/ASPARTATE TRANSPORTER 3) (EXCITATORY AMINO-ACID CARRIER 1) (NEURONAL AND EPITHELIAL GLUTAMATE TRANSPORTER)	4610048	1.68285	up
PIK3CA,ST13	PHOSPHATIDYLINOSITOL 3-KINASE CATALYTIC SUBUNIT, ALPHA ISOFORM (EC 2.7.1.137) (PI3-KINASE P110 SUBUNIT ALPHA) (PTDINS-3-KINASE P110) (PI3K)	273666	1.68377	up
SEPT8	SEPTIN-LIKE PROTEIN KIAA0202 (FRAGMENT).	193337	1.68459	up
ST5	P82 (ST5) (HTS1).	470065	1.68597	up
PKD1	POLYCYSTIN PRECURSOR (AUTOSOMAL DOMINANT POLYCYSTIC KIDNEY DISEASE PROTEIN 1)	727343	1.68721	up
C20orf81	CDNA: FLJ22376 FIS, CLONE HRC07327.	417314	1.68738	up
CORO1C	CORONIN 1C (CORONIN 3) (HCRNN4)	265555	1.68751	up
DOCK7	KIAA1771 PROTEIN (FRAGMENT).	246749	1.6891	up
EDG2	LYSOPHOSPHATIDIC ACID RECEPTOR (EDG-2)	309300	1.68977	up
ZDHHC18	DJ50O24.4 (NOVEL PROTEIN WITH DHHC ZINC FINGER DOMAIN)	4997435	1.6901	up
SMAD3	HSPC193.	327252	1.69042	up
TM4SF17	F-BOX PROTEIN FBX23 (FRAGMENT)	5805610	1.69242	up
SPARCL1,MAP1LC3B	MICROTUBULE-ASSOCIATED PROTEINS 1A/1B LIGHT CHAIN 3 (MAP1A/MAP1B LC3)	289296	1.69367	up
ZZZ3	HYPOTHETICAL 29.1 KDA PROTEIN (FRAGMENT).	788555	1.6941	up
ASAH1	ACID CERAMIDASE PRECURSOR (EC 3.5.1.23) (ACYLSPHINGOSINE DEACYLASE) (N-ACYLSPHINGOSINE AMIDOHYDROLASE) (AC) (PUTATIVE 32 KDA HEART PROTEIN) (PHP32)	173599	1.69421	up
FLJ21742	CDNA: FLJ21742 FIS, CLONE COLF4912.	37378	1.69538	up
PDZK8	HYPOTHETICAL 57.8 KDA PROTEIN (FRAGMENT).	299914	1.69749	up
MGC10955	HYPOTHETICAL 3.3 KDA PROTEIN.	3632495	1.69879	up
SMARCD3	SWI/SNF RELATED, MATRIX ASSOCIATED, ACTIN DEPENDENT REGULATOR OF CHROMATIN, SUBFAMILY D, MEMBER 3; RSC6P	342993	1.69894	up
PEX13	PEROXISOMAL MEMBRANE PROTEIN PEX13 (PEROXIN-13).	428863	1.69977	up
H41,FLJ11273	CDNA FLJ11273 FIS, CLONE PLACE1009338.	825225	1.70157	up
TGFB1I4	REGULATORY PROTEIN TSC-22 (TGFB STIMULATED CLONE 22 HOMOLOG)	47214	1.70297	up
HSPB1	HEAT SHOCK 27 KDA PROTEIN (HSP 27) (STRESS-RESPONSIVE PROTEIN 27) (SRP27) (ESTROGEN-REGULATED 24 KDA PROTEIN) (28 KDA HEAT SHOCK PROTEIN)	5634404	1.703	up
PHLDB3	AMBIGUOUS	192310	1.7032	up
TNNC2	TROPONIN C, SKELETAL MUSCLE	358101	1.70428	up
PDLIM2	PDZ-LIM PROTEIN MYSTIQUE	486752	1.70553	up
SULF2	KIAA1247 PROTEIN (FRAGMENT).	486874	1.70818	up
CSK	TYROSINE-PROTEIN KINASE CSK (EC 2.7.1.112) (C-SRC KINASE) (PROTEIN- TYROSINE KINASE CYL)	206186	1.70964	up
NDRG1	NDRG1 PROTEIN (N-MYC DOWNSTREAM REGULATED GENE 1 PROTEIN) (DIFFERENTIATION-RELATED GENE 1 PROTEIN) (DRG1) (REDUCING AGENTS AND TUNICAMYCIN-RESPONSIVE PROTEIN) (RTP) (NICKEL-SPECIFIC INDUCTION PROTEIN CAP43) (RIT42)	249745	1.71004	up
DHRS7	CGI-86 PROTEIN	110379	1.71056	up
PARVA	CDNA FLJ10793 FIS, CLONE NT2RP4000588 (ALPHA-PARVIN).	5201879	1.7106	up
ZMYND15	HYPOTHETICAL 77.3 KDA PROTEIN.	283070	1.71108	up
PIK3C3	PHOSPHOINOSITIDE-3-KINASE, CLASS 3; VPS34; PHOSPHATIDYLINOSITOL 3-KINASE, CLASS 3	2106576	1.71272	up
PAQR6	CDNA: FLJ22672 FIS, CLONE HSI09265.	50487	1.71484	up
LMCD1	LIM AND CYSTEINE-RICH DOMAINS PROTEIN 1 (DYXIN)	322835	1.71519	up
DKFZP564B147,C18orf10	0	5580025	1.71867	up
LBH	HYPOTHETICAL 12.3 KDA PROTEIN.	4764201	1.71951	up
DNCI1	DYNEIN INTERMEDIATE CHAIN 1, CYTOSOLIC (DH IC-1) (CYTOPLASMIC DYNEIN INTERMEDIATE CHAIN 1)	43865	1.71984	up
UNC13D	FLJ00067 PROTEIN (FRAGMENT).	6044589	1.72001	up
PITPNM1	PHOSPHATIDYLINOSITOL TRANSFER PROTEIN, MEMBRANE-ASSOCIATED; DROSOPHILA RETINAL DEGENERATION B	277186	1.722	up
PRKCD	PROTEIN KINASE C, DELTA TYPE (EC 2.7.1.-) (NPKC-DELTA).	47306	1.72309	up
IL1R2	INTERLEUKIN-1 RECEPTOR, TYPE II PRECURSOR (IL-1R-2) (IL-1R-BETA) (ANTIGEN CDW121B)	233583	1.72603	up
GGCX	VITAMIN K-DEPENDENT GAMMA-CARBOXYLASE (EC 6.4.-.-) (GAMMA-GLUTAMYL CARBOXYLASE)	140689	1.72809	up
LENG4	BB1 PROTEIN	769552	1.72917	up
AP3B2	ADAPTER-RELATED PROTEIN COMPLEX 3 BETA 2 SUBUNIT (BETA-ADAPTIN 3B) (AP-3 COMPLEX BETA-3B SUBUNIT) (BETA-3B-ADAPTIN) (NEURON-SPECIFIC VESICLE COAT PROTEIN BETA-NAP)	47510	1.72966	up
ACVRL1	SERINE/THREONINE-PROTEIN KINASE RECEPTOR R3 PRECURSOR (EC 2.7.1.37) (SKR3) (ACTIVIN RECEPTOR-LIKE KINASE 1) (ALK-1) (TGF-B SUPERFAMILY RECEPTOR TYPE I) (TSR-I)	310148	1.73052	up
PDE4DIP	DEAD RINGER LIKE 1 PROTEIN B CELL REGULATOR OF IGH TRANSCRIPTION	5811866	1.73204	up
NCF1	NEUTROPHIL CYTOSOL FACTOR 1 NCF 1 NEUTROPHIL NADPH OXIDASE FACTOR 1.47 KDA NEUTROPHIL OXIDASE FACTOR P47 PHOX NCF	5924936	1.73279	up
APOBEC3B	PHORBOLIN 2.	229351	1.73357	up
CCPG1	CELL CYCLE PROGRESSION 8 PROTEIN	788308	1.73543	up
TRIP10	CDC42-INTERACTING PROTEIN 4 (THYROID RECEPTOR INTERACTING PROTEIN 10) (TRIP-10)	37491	1.7369	up
DRE1,CTNNB1	BETA-CATENIN.	290028	1.73702	up
TTYH3	KIAA1691 PROTEIN (FRAGMENT).	135657	1.73735	up
MEP1B	MEPRIN A BETA-SUBUNIT PRECURSOR (EC 3.4.24.18) (ENDOPEPTIDASE-2) (N- BENZOYL-L-TYROSYL-P-AMINO-BENZOIC ACID HYDROLASE BETA SUBUNIT) (PABA PEPTIDE HYDROLASE) (PPH BETA)	5496416	1.73828	up
TLE2	TRANSDUCIN-LIKE ENHANCER PROTEIN 2 (ESG2)	488430	1.73865	up
ANKMY2	WUGSC:H_GS166A23.1 PROTEIN (FRAGMENT).	198345	1.73874	up
COL9A3	0	6048655	1.73904	up
NPC2,LOC200030,PAPSS2	HYPOTHETICAL 105.9 KDA PROTEIN.	116245	1.73954	up
LTBR	TUMOR NECROSIS FACTOR RECEPTOR SUPERFAMILY MEMBER 3 PRECURSOR (LYMPHOTOXIN-BETA RECEPTOR) (TUMOR NECROSIS FACTOR RECEPTOR 2 RELATED PROTEIN) (TUMOR NECROSIS FACTOR C RECEPTOR)	770900	1.74376	up
ARSA	ARYLSULFATASE A PRECURSOR (EC 3.1.6.8) (ASA) (CEREBROSIDE-SULFATASE)	183440	1.74568	up
BCAT2	BRANCHED-CHAIN AMINO ACID AMINOTRANSFERASE, MITOCHONDRIAL PRECURSOR (EC 2.6.1.42) (BCAT(M)) (PLACENTAL PROTEIN 18) (PP18)	5206109	1.74784	up
STMN4	STATHMIN 4 (STATHMIN-LIKE PROTEIN B3) (RB3)	52893	1.74937	up
CXorf1	PROTEIN CXORF1	23766	1.75116	up
DKFZP566M1046	KIAA1759 PROTEIN (FRAGMENT).	415079	1.75116	up
IGLC2	IG CHAIN V REGION	4565973	1.7524	up
PARG1	PTPL1-ASSOCIATED RHOGAP 1	30337	1.75277	up
MGC4172,FN1	FIBRONECTIN PRECURSOR (FN) (COLD-INSOLUBLE GLOBULIN) (CIG)	341651	1.75317	up
GNA11	0	4555367	1.75339	up
COL18A1	COLLAGEN ALPHA 1(XVIII) CHAIN PRECURSOR [CONTAINS: ENDOSTATIN]	297060	1.755	up
CD59	CD59 GLYCOPROTEIN PRECURSOR (MEMBRANE ATTACK COMPLEX INHIBITION FACTOR) (MACIF) (MAC-INHIBITORY PROTEIN) (MAC-IP) (MEM43 ANTIGEN) (PROTECTIN) (MEMBRANE INHIBITOR OF REACTIVE LYSIS) (MIRL) (20 KDA HOMOLOGOUS RESTRICTION FACTOR [Source:SWISSPROT;Acc:P13987]	966	1.75517	up
KIAA0999,SND1	CDNA FLJ12240 FIS, CLONE MAMMA1001271.	2467472	1.75702	up
KIAA1277	KIAA1277 PROTEIN (FRAGMENT).	417071	1.75703	up
LAMA5	LAMININ ALPHA-5 CHAIN PRECURSOR	342926	1.75786	up
IMPA2,MGC22014	HYPOTHETICAL PROTEIN KIAA0401 (FRAGMENT).	113566	1.75803	up
KIAA1598	KIAA1598 PROTEIN (FRAGMENT).	4803696	1.75819	up
LOC51059	HYPOTHETICAL 36.3 KDA PROTEIN.	36461	1.75936	up
FLJ13154	60S RIBOSOMAL PROTEIN	3610555	1.76024	up
HLA-DRB6	HYPOTHETICAL 29.9 KDA PROTEIN.	2289167	1.76094	up
LOC91461	0	501591	1.76161	up
SENP5	SENTRIN/SUMO SPECIFIC	728162	1.762	up
FST	FOLLISTATIN PRECURSOR (FS) (ACTIVIN-BINDING PROTEIN)	124543	1.76205	up
ALMS1,KIAA1536,PPP2R4	KIAA1536 PROTEIN (FRAGMENT).	731590	1.76513	up
FLJ20507	HYPOTHETICAL 25.8 KDA PROTEIN (CDNA FLJ20507 FIS, CLONEKAT09540).	31817	1.76537	up
MUM1,EPHX1	EPOXIDE HYDROLASE 1 (EC 3.3.2.3) (MICROSOMAL EPOXIDE HYDROLASE) (EPOXIDE HYDRATASE)	2067490	1.76631	up
FLJ10260	HYPOTHETICAL 66.9 KDA PROTEIN.	2348756	1.76752	up
C1R	COMPLEMENT C1R COMPONENT PRECURSOR (EC 3.4.21.41)	299611	1.77107	up
novel_ENSMBL	MICROSOMAL GLUTATHIONE S-TRANSFERASE 2 (EC 2.5.1.18) (MICROSOMAL GST- 2) (MICROSOMAL GST-II)	1759303	1.77152	up
KIAA1458	KIAA1458 PROTEIN (FRAGMENT).	471000	1.77352	up
UBQLN4P	ATAXIN-1 UBIQUITIN-LIKE INTERACTING PROTEIN; A1U PROTEIN; CHROMOSOME 1 OPEN READING FRAME 6	5456603	1.77554	up
NOX4	NADPH OXIDASE 4	2367522	1.77592	up
RPL3L,ATP11B	60S RIBOSOMAL PROTEIN L3-LIKE	2315822	1.77675	up
TMEM28	TED PROTEIN	2466721	1.77908	up
C1QTNF6	COMPLEMENT-C1Q TUMOR NECROSIS FACTOR-RELATED PROTEIN 6 PRECURSOR	756918	1.77908	up
POMT1	PROTEIN-O-MANNOSYLTRANSFERASE 1	266216	1.77956	up
SH3BP4	SH3-DOMAIN BINDING PROTEIN 4	120257	1.7812	up
C21orf91	EURL PROTEIN HOMOLOG.	429138	1.78492	up
CDH11	CADHERIN-11 PRECURSOR (OSTEOBLAST-CADHERIN) (OB-CADHERIN) (OSF-4)	127515	1.78622	up
NQO3A2	CYTOCHROME B5 REDUCTASE 1 (B5R.1)	321288	1.78743	up
H2AFY	CDNA: FLJ23312 FIS, CLONE HEP11874.	1657118	1.78784	up
KIAA1797	0	4650022	1.78805	up
PDK2	[PYRUVATE DEHYDROGENASE [LIPOAMIDE]] KINASE ISOZYME 2, MITOCHONDRIAL PRECURSOR (EC 2.7.1.99) (PYRUVATE DEHYDROGENASE KINASE ISOFORM 2)	33686	1.78853	up
FHOD1	FH1/FH2 DOMAINS CONTAINING PROTEIN FORMIN HOMOLOG OVEREXPRESSED IN SPLEEN	4877818	1.78856	up
novel_ENSMBL	GAG	1550674	1.79564	up
SHFM3,PACRG	F-BOX/WD-REPEAT PROTEIN 4 (DACTYLIN)	729296	1.79822	up
SERTAD2	HYPOTHETICAL PROTEIN KIAA0127.	28555	1.8026	up
SOX18	TRANSCRIPTION FACTOR SOX-18	755194	1.80289	up
DAD1	DEFENDER AGAINST CELL DEATH 1 (DAD-1)	6106049	1.80462	up
C12orf5	HYPOTHETICAL 30.1 KDA PROTEIN.	2282942	1.80628	up
LOC57228	HYPOTHETICAL 5.3 KDA PROTEIN.	130698	1.80631	up
INPP5E	PHOSPHATIDYLINOSITOL (4,5) BISPHOSPHATE 5-PHOSPHATASE HOMOLOG; P	269740	1.80719	up
IVNS1ABP	NS1-BINDING PROTEIN	193579	1.80746	up
GABRE	GAMMA-AMINOBUTYRIC-ACID RECEPTOR EPSILON SUBUNIT PRECURSOR (GABA(A) RECEPTOR)	38755	1.80845	up
RHOG	RHO-RELATED GTP-BINDING PROTEIN RHOG (SID10750).	5807795	1.80856	up
ZDHHC9	CGI-89 PROTEIN.	280871	1.81014	up
YPEL5	CGI-127 PROTEIN	377884	1.81105	up
CD59	CD59 GLYCOPROTEIN PRECURSOR (MEMBRANE ATTACK COMPLEX INHIBITION FACTOR) (MACIF) (MAC-INHIBITORY PROTEIN) (MAC-IP) (MEM43 ANTIGEN) (PROTECTIN) (MEMBRANE INHIBITOR OF REACTIVE LYSIS) (MIRL) (20 KDA HOMOLOGOUS RESTRICTION FACTOR [Source:SWISSPROT;Acc:P13987]	22379	1.8132	up
MASP1	COMPLEMENT-ACTIVATING COMPONENT OF RA-REACTIVE FACTOR PRECURSOR (EC 3.4.21.-) (RA-REACTIVE FACTOR SERINE PROTEASE P100) (RARF) (MANNAN-BINDING LECTIN SERINE PROTEASE 1) (MANNOSE-BINDING PROTEIN ASSOCIATED SERINE PROTEASE) (MA [Source:SWISSPROT;Acc:P48740]	120312	1.81582	up
COL9A2	COLLAGEN ALPHA 2(IX) CHAIN PRECURSOR	1894508	1.81756	up
COL22A1,ChGn	CHONDROITIN BETA1,4 N-ACETYLGALACTOSAMINYLTRANSFERASE	1587180	1.81967	up
GYS1	GLYCOGEN [STARCH] SYNTHASE, MUSCLE (EC 2.4.1.11)	45632	1.82074	up
THBS3	THROMBOSPONDIN 3 PRECURSOR.	341991	1.82079	up
EDNRA	ENDOTHELIN-1 RECEPTOR PRECURSOR (ET-A)	487341	1.82435	up
PARD3	THREE-PDZ CONTAINING PROTEIN SIMILAR TO C. ELEGANS PAR3 (PARTITI; THREE-PDZ CONTAINING PROTEIN SIMILAR TO C. ELEGANS PAR3 (PARTITIONING DEFECT); PAR-3 (PARTITIONING DEFECTIVE 3, C.ELEGANS) HOMOLOG	5454414	1.83004	up
ZSWIM6	KIAA1577 PROTEIN (FRAGMENT).	142969	1.83033	up
ZDHHC2	REC	127682	1.83422	up
DLG5	DLG5	129120	1.83441	up
PCBP4	POLY(RC)-BINDING PROTEIN 4 (ALPHA-CP4)	364955	1.83556	up
MAGEH1	MELANOMA-ASSOCIATED ANTIGEN H1 (MAGE-H1 ANTIGEN).	27510	1.83775	up
ANXA11	ANNEXIN A11 (ANNEXIN XI) (CALCYCLIN-ASSOCIATED ANNEXIN 50) (CAP-50) (56 KDA AUTOANTIGEN)	810117	1.84614	up
TFPI2,C18orf11	TISSUE FACTOR PATHWAY INHIBITOR 2 PRECURSOR (TFPI-2) (PLACENTAL PROTEIN 5) (PP5)	274728	1.84616	up
NCOA4	NUCLEAR RECEPTOR COACTIVATOR 4 (70 KDA ANDROGEN RECEPTOR COACTIVATOR) (70 KDA AR-ACTIVATOR) (RET-ACTIVATING PROTEIN ELE1)	1310191	1.84708	up
LIN7A	VERTEBRATE LIN7 HOMOLOG 1, TAX INTERACTION PROTEIN 33; VERTEBRATE LIN7 HOMOLOG 1	742834	1.84919	up
H2AFY	CORE HISTONE MACRO-H2A.1 (HISTONE MACROH2A1) (MH2A1) (H2A.Y) (H2A/Y)	47084	1.85045	up
WASPIP,MARCKS	MYRISTOYLATED ALANINE-RICH C-KINASE SUBSTRATE (MARCKS) (PROTEIN KINASE C SUBSTRATE, 80 KDA PROTEIN, LIGHT CHAIN) (PKCSL) (80K-L PROTEIN)	1185708	1.85139	up
PDGFRB	BETA PLATELET-DERIVED GROWTH FACTOR RECEPTOR PRECURSOR (EC 2.7.1.112) (PDGF-R-BETA) (CD140B ANTIGEN)	35369	1.85296	up
PSCD1	CYTOHESIN 1 (SEC7 HOMOLOG B2-1)	814546	1.8648	up
EDA	ECTODYSPLASIN A (ECTODERMAL DYSPLASIA PROTEIN) (EDA PROTEIN)	823584	1.86483	up
MDFI	MYOD FAMILY INHIBITOR	33342	1.86597	up
CENTA2	CENTAURIN-ALPHA 2 PROTEIN	140877	1.866	up
TNFAIP1	TUMOR NECROSIS FACTOR, ALPHA-INDUCED PROTEIN 1, ENDOTHELIAL (B12 PROTEIN)	1855052	1.86682	up
HSPC065	HSPC065.	742682	1.87022	up
IER5	HYPOTHETICAL 33.7 KDA PROTEIN.	111801	1.87229	up
ROBO1	ROUNDABOUT 1.	140011	1.87273	up
DUSP4	DUAL SPECIFICITY PROTEIN PHOSPHATASE 4 (EC 3.1.3.48) (EC 3.1.3.16) (MITOGEN-ACTIVATED PROTEIN KINASE PHOSPHATASE-2) (MAP KINASE PHOSPHATASE-2) (MKP-2) (DUAL SPECIFICITY PROTEIN PHOSPHATASE HVH2)	252443	1.87328	up
DDHD2	KIAA0725 PROTEIN (FRAGMENT).	24943	1.87395	up
TBR1	T-BRAIN-1 PROTEIN (T-BOX BRAIN PROTEIN 1) (TBR-1) (TES-56)	46938	1.87452	up
MYL4	MYOSIN LIGHT CHAIN 1, EMBRYONIC MUSCLE/ATRIAL ISOFORM (PRO1957)	293573	1.87569	up
CAPN6	CALPAIN 6 (CALPAMODULIN) (CALPM) (CALPAIN-LIKE PROTEASE X-LINKED)	134589	1.8757	up
FLRT3	LEUCINE-RICH REPEAT TRANSMEMBRANE PROTEIN FLRT3 PRECURSOR (FIBRONECTIN-LIKE DOMAIN-CONTAINING LEUCINE-RICH TRANSMEMBRANE PROTEIN 3)	203890	1.87833	up
FLJ14213	CDNA FLJ14213 FIS, CLONE NT2RP3003572.	2444389	1.8818	up
MYO1B	MYOSIN IA (MYOSIN I ALPHA) (MMI-ALPHA) (MMIA) (MYH-1) (FRAGMENT)	198192	1.88235	up
TDE2L	0	155464	1.88373	up
BTG2	BTG2 PROTEIN (NGF-INDUCIBLE ANTI-PROLIFERATIVE PROTEIN PC3)	32510	1.88404	up
MGC35194	AMBIGUOUS	731098	1.89028	up
STXBP6	AMBIGUOUS	769018	1.89128	up
IDH2	ISOCITRATE DEHYDROGENASE [NADP], MITOCHONDRIAL PRECURSOR (EC 1.1.1.42) (OXALOSUCCINATE DECARBOXYLASE) (IDH) (NADP+-SPECIFIC ICDH) (IDP) (ICD-M)	5934041	1.8932	up
ASTN2	ASTROTACTIN2.	489599	1.9006	up
P4HA2,RAD23B	PROLYL 4-HYDROXYLASE ALPHA-2 SUBUNIT PRECURSOR (EC 1.14.11.2) (4-PH ALPHA-2) (PROCOLLAGEN-PROLINE,2-OXOGLUTARATE-4-DIOXYGENASE ALPHA-2 SUBUNIT)	37402	1.9014	up
PTPLA	PUTATIVE TYROSINE PHOSPHATASE.	435063	1.90286	up
CITED2	CBP/P300-INTERACTING TRANSACTIVATOR 2 (MSG-RELATED PROTEIN 1) (MRG1PROTEIN).	4994106	1.90423	up
KLK10	KALLIKREIN 10 PRECURSOR (EC 3.4.21.-) (PROTEASE SERINE-LIKE 1) (NORMAL EPITHELIAL CELL-SPECIFIC 1)	3640084	1.90468	up
FTH1	0	4662209	1.90677	up
ZFYVE1	TANDEM FYVE FINGERS-1 PROTEIN.	51093	1.90699	up
USP45	HYPOTHETICAL 32.7 KDA PROTEIN.	784083	1.90924	up
CNOT4	CCR4-NOT TRANSCRIPTION COMPLEX, SUBUNIT 4; NOT4 (NEGATIVE REGULATOR OF TRANSCRIPTION 4, YEAST) HOMOLOG; CCR4-NOT TRANSCRIPTION COMPLEX, SUBUNIT	261815	1.91108	up
KIAA0980	DJ691N24.1.6 (KIAA0980 PROTEIN, ISOFORM 6) (FRAGMENT)	4648832	1.91288	up
THBS1	THROMBOSPONDIN 1 PRECURSOR	486195	1.91341	up
PRKAG2	5'-AMP-ACTIVATED PROTEIN KINASE, GAMMA-2 SUBUNIT (AMPK GAMMA-2 CHAIN) (AMPK GAMMA2) (H91620P)	39706	1.91453	up
DUSP14	DUAL SPECIFICITY PROTEIN PHOSPHATASE 14 (EC 3.1.3.48) (EC 3.1.3.16) (MITOGEN-ACTIVATED PROTEIN KINASE PHOSPHATASE 6) (MAP KINASE PHOSPHATASE 6) (MKP-6) (MKP-1 LIKE PROTEIN TYROSINE PHOSPHATASE) (MKP-L)	2244269	1.91481	up
KIAA0669	TSC22-RELATED INDUCIBLE LEUCINE ZIPPER 4B (FRAGMENT).	139818	1.91576	up
RNF8	RING FINGER PROTEIN 8	142728	1.92278	up
HDAC6	HISTONE DEACETYLASE 6 (HD6)	156159	1.92384	up
WDFY3	KIAA0993 PROTEIN (FRAGMENT).	470785	1.93022	up
SIMP	OLIGOSACCHARYL TRANSFERASE STT3 SUBUNIT HOMOLOG B5 INTEGRAL MEMBRANE PROTEIN	137359	1.93234	up
LOC284804	DJ1184F4.4 (NOVEL PROTEIN SIMILAR TO NUCLEOLAR PROTEIN 4 (NOL4) (NOLP))	1524130	1.93538	up
CAP2	ADENYLYL CYCLASE-ASSOCIATED PROTEIN 2 (CAP 2)	37109	1.93819	up
CTNNBIP1	BETA-CATENIN-INTERACTING PROTEIN ICAT.	788187	1.93997	up
ETHE1	MRNA EXPRESSED IN THYROID GLAND.	754087	1.9419	up
LLGL2	LETHAL GIANT LARVAE (DROSOPHILA) HOMOLOG 2	3993	1.94229	up
SDK1	LYMPHOCYTE-SPECIFIC PROTEIN 1 (PP52). INVERTED REPEAT) (FRAGMENT).	376340	1.94378	up
FOLR3	FOLATE RECEPTOR GAMMA PRECURSOR (FR-GAMMA) (FOLATE RECEPTOR 3)	324715	1.94437	up
NOTCH2	NEUROGENIC LOCUS NOTCH HOMOLOG PROTEIN 2 PRECURSOR (NOTCH 2) (HN2)	23249	1.95415	up
AF1Q	PROTEIN AF1Q	51270	1.95799	up
novel_ENSMBL	VACUOLAR ATP SYNTHASE SUBUNIT S1 PRECURSOR (EC 3.6.3.14) (V-ATPASE S1 SUBUNIT) (V-ATPASE S1 ACCESSORY PROTEIN) (V-ATPASE AC45 SUBUNIT) (XAP-3)	1687505	1.96359	up
CDH24	HYPOTHETICAL 41.7 KDA PROTEIN (FRAGMENT).	153520	1.97634	up
CASK	PERIPHERAL PLASMA MEMBRANE PROTEIN CASK	247107	1.97683	up
WBP5	PP21 HOMOLOG.	362459	1.97748	up
ZCCHC11	KIAA0191 PROTEIN (FRAGMENT).	159441	1.97858	up
FOXL2	FORKHEAD BOX PROTEIN L2.	501896	1.98112	up
EHD3	EH-DOMAIN CONTAINING PROTEIN 3	130892	1.98114	up
PQLC1	CDNA: FLJ22378 FIS, CLONE HRC07430.	741923	1.98356	up
PAM	PEPTIDYL-GLYCINE ALPHA-AMIDATING MONOOXYGENASE PRECURSOR (EC 1.14.17.3) (PAM)	136657	1.98493	up
TM4SF13	TETRASPAN NET-6	27811	1.98798	up
MYO5B	MYOSIN VB (MYOSIN 5B) (FRAGMENT).	112156	1.9885	up
FLJ13154	CDNA FLJ13154 FIS, CLONE NT2RP3003427.	773670	1.99214	up
AMFR	AUTOCRINE MOTILITY FACTOR RECEPTOR, ISOFORM A	267	1.99327	up
TBC1D13	CDNA FLJ10743 FIS, CLONE NT2RP3001642, WEAKLY SIMILAR TO HYPOTHETICALPROTEIN KIAA0210.	345011	1.99446	up
SLC7A5	LARGE NEUTRAL AMINO ACIDS TRANSPORTER SMALL SUBUNIT 1 (L-TYPE AMINO ACID TRANSPORTER 1) (4F2 LIGHT CHAIN) (4F2 LC) (4F2LC) (CD98 LIGHT CHAIN) (INTEGRAL MEMBRANE PROTEIN E16) (HLAT1)	239754	1.99657	up
NRP1	NEUROPILIN-1 PRECURSOR (VASCULAR ENDOTHELIAL CELL GROWTH FACTOR 165 RECEPTOR)	489535	1.99693	up
MGC13024	SIMILAR TO CAP-BINDING PROTEIN COMPLEX INTERACTING PROTEIN 2	1838860	2.00344	up
KIAA0963	R31180_1.	769989	2.00429	up
SLC35A1	CMP-SIALIC ACID TRANSPORTER (CMP-SIA-TR) (CMP-SA-TR)	815282	2.00429	up
FLJ30277	0	324945	2.00501	up
C10orf26	CDNA FLJ20367 FIS, CLONE HEP18101.	4908082	2.01522	up
novel_ENSMBL	IG HEAVY CHAIN V REGION	4565020	2.01557	up
SIAT8A	ALPHA-N-ACETYL-NEURAMINIDE ALPHA-2,8-SIALYLTRANSFERASE (EC 2.4.99.8) (GANGLIOSIDE GD3 SYNTHASE) (GANGLIOSIDE GT3 SYNTHASE) (ALPHA-2,8- SIALYLTRANSFERASE 8A) (ST8SIA I)	322002	2.02129	up
TNFSF11,AGRN	AGRIN PRECURSOR (FRAGMENT)	415408	2.02468	up
IBRDC3	DJ1174N9.1 (NOVEL PROTEIN WITH IBR DOMAIN)	810814	2.02594	up
RAGE	RENAL TUMOR ANTIGEN; RENAL CELL CARCINOMA ANTIGEN (MOK PROTEIN KINASE)	289666	2.02655	up
PACS1	KIAA1175 PROTEIN (FRAGMENT).	811851	2.02678	up
CCNG2	CYCLIN G2	171960	2.02717	up
GADD45B	GROWTH ARREST AND DNA-DAMAGE-INDUCIBLE PROTEIN GADD45 BETA (NEGATIVE GROWTH-REGULATORY PROTEIN MYD118) (MYELOID DIFFERENTIATION PRIMARY RESPONSE PROTEIN MYD118)	772288	2.02992	up
BCL7C	B-CELL CLL/LYMPHOMA 7C	5555754	2.0315	up
GNG10,RABGAP1L	GUANINE NUCLEOTIDE-BINDING PROTEIN G(I)/G(S)/G(O) GAMMA-10 SUBUNIT.	148612	2.03194	up
SMPX	SMALL MUSCULAR PROTEIN (STRETCH RESPONSIVE SKELETAL MUSCLE PROTEIN)	300402	2.03483	up
C1QTNF1	COMPLEMENT-C1Q TUMOR NECROSIS FACTOR-RELATED PROTEIN.	347117	2.0469	up
GPR30	CHEMOKINE RECEPTOR-LIKE 2 (IL8-RELATED RECEPTOR DRY12) (FLOW-INDUCEDENDOTHELIAL G PROTEIN-COUPLED RECEPTOR) (FEG-1) (G PROTEIN-COUPLEDRECEPTOR GPR30) (GPCR-BR).	199684	2.04983	up
FRAS1,ZNF160	ZINC FINGER PROTEIN KR18 (HKR18)	113248	2.05036	up
MLLT3	AF-9 PROTEIN.	46936	2.05185	up
NCOA6	NUCLEAR RECEPTOR COACTIVATOR RAP250; PEROXISOME PROLIFERATOR-ACT; NUCLEAR RECEPTOR COACTIVATOR RAP250; PEROXISOME PROLIFERATOR-ACTIVATED RECEPTOR INTERACTING PROTEIN; NUCLEAR RECEPTOR COACTIVATOR RAP250; PEROXISOME PROLIFERAT [Source:RefSeq;Acc:NM_014071]	44333	2.05386	up
B3GNT1	BETA-1,3-GALACTOSYLTRANSFERASE 7 (EC 2.4.1.-) (BETA-1,3-GALTASE 7)(BETA3GAL-T7) (B3GAL-T7) (UDP-GALACTOSE:BETA-N-ACETYLGLUCOSAMINE BETA-1,3-GALACTOSYLTRANSFERASE 7) (UDP-GAL:BETA-GLCNAC BETA-1,3-GALACTOSYLTRANSFERASE 7) (BETA-3-GX-T7).	143402	2.05521	up
LOXL2	LYSYL OXIDASE HOMOLOG 2 PRECURSOR (EC 1.4.3.-) (LYSYL OXIDASE-LIKE PROTEIN 2) (LYSYL OXIDASE RELATED PROTEIN 2) (LYSYL OXIDASE-RELATED PROTEIN WS9-14)	5445406	2.05616	up
MS4A3	MEMBRANE-SPANNING 4-DOMAINS, SUBFAMILY A, MEMBER 3 (HEMATOPOIETIC CELL-SPECIFIC); CD20 ANTIGEN-LIKE (HEMATOPOIETIC CELL-SPECIFIC)	4808508	2.05902	up
CDC42EP1	SERUM PROTEIN MSE55	156293	2.06628	up
KIAA1245	AMBIGUOUS	3849140	2.06893	up
ABCA7,APLP2	ATP-BINDING CASSETTE, SUB-FAMILY A, MEMBER 7, ISOFORM A; AUTOANTIGEN SS-N; MACROPHAGE ABC TRANSPORTER	4761204	2.07284	up
TRIM68	CDNA FLJ10369 FIS, CLONE NT2RM2001575, WEAKLY SIMILAR TO 52 KDA ROPROTEIN.	276997	2.07553	up
STC2	STANNIOCALCIN 2 PRECURSOR (STC-2) (STANNIOCALCIN-RELATED PROTEIN) (STCRP) (STC-RELATED PROTEIN)	130057	2.07637	up
CDKN1A	GERANYLGERANYL TRANSFERASE TYPE I BETA SUBUNIT (EC 2.5.1.-) (TYPE IPROTEIN GERANYL-GERANYLTRANSFERASE BETA SUBUNIT) (GGTASE-I-BETA).	756630	2.07938	up
STRA6	STRA6 ISOFORM 2.	6023997	2.08036	up
LHFP	LIPOMA HMGIC FUSION PARTNER.	133323	2.08311	up
LRP10	HYPOTHETICAL 31.1 KDA PROTEIN (FRAGMENT).	280703	2.092	up
APLP2	AMYLOID-LIKE PROTEIN 2 PRECURSOR (AMYLOID PROTEIN HOMOLOG) (APPH) (CDEI-BOX BINDING PROTEIN) (CDEBP)	248618	2.09381	up
C9orf61	PUTATIVE PROTEIN X123 (FRAGMENT)	52419	2.09541	up
PPL	PERIPLAKIN (195 KDA CORNIFIED ENVELOPE PRECURSOR) (190 KDA PARANEOPLASTIC PEMPHIGUS ANTIGEN)	366307	2.09677	up
KIAA1245	AMBIGUOUS	3958308	2.10246	up
CDKN1A	CYCLIN-DEPENDENT KINASE INHIBITOR 1 (P21) (CDK-INTERACTING PROTEIN 1) (MELANOMA DIFFERENTIATION ASSOCIATED PROTEIN 6) (MDA-6)	166273	2.10898	up
IER3	RADIATION-INDUCIBLE IMMEDIATE-EARLY GENE IEX-1 (IMMEDIATE EARLY PROTEIN GLY96) (IMMEDIATE EARLY RESPONSE 3 PROTEIN) (PACAP-RESPONSIVE GENE 1 PROTEIN) (PRG1 PROTEIN) (DIFFERENTIATION-DEPENDENT GENE 2 PROTEIN) (DIF-2 PROTEIN)	259649	2.11333	up
SLC9A3R1	SOLUTE CARRIER FAMILY 9 (SODIUM/HYDROGEN EXCHANGER), ISOFORM 3 REGULATORY FACTOR 1	1569263	2.11363	up
LOC56930	TRANSCRIPTION FACTOR (FRAGMENT).	4890156	2.11475	up
KRT18	KERATIN, TYPE I CYTOSKELETAL 18 (CYTOKERATIN 18) (K18) (CK 18)	770267	2.1149	up
CTBP2,IGHD	IG DELTA CHAIN C REGION.	882148	2.11588	up
MMP2	72 KDA TYPE IV COLLAGENASE PRECURSOR (EC 3.4.24.24) (72 KDA GELATINASE) (MATRIX METALLOPROTEINASE-2) (MMP-2) (GELATINASE A) (TBE-1)	323656	2.11735	up
GMPR	GMP REDUCTASE (EC 1.6.6.8) (GUANOSINE 5'-MONOPHOSPHATE OXIDOREDUCTASE) (GUANOSINE MONOPHOSPHATE REDUCTASE)	5763779	2.11964	up
MYO1D	KIAA0727 PROTEIN (FRAGMENT).	239543	2.12234	up
FBXO41,IGKV1-5	IG KAPPA CHAIN C REGION	739945	2.12313	up
ELMO1	HYPOTHETICAL PROTEIN KIAA0281 (HA6725).	287753	2.13517	up
FSCN1	FASCIN (SINGED-LIKE PROTEIN) (55 KDA ACTIN BUNDLING PROTEIN) (P55)	324170	2.13734	up
TYRO3	TYROSINE-PROTEIN KINASE RECEPTOR TYRO3 PRECURSOR (EC 2.7.1.112) (TYROSINE-PROTEIN KINASE RSE) (TYROSINE-PROTEIN KINASE SKY) (TYROSINE- PROTEIN KINASE DTK) (PROTEIN-TYROSINE KINASE BYK)	4940000	2.13861	up
SP3	TRANSCRIPTION FACTOR SP3 (SPR-2) (FRAGMENT)	263840	2.13978	up
AGT,FLJ22490	CDNA: FLJ22490 FIS, CLONE HRC10983.	234932	2.14093	up
PVRL2	0	5455685	2.14109	up
SHC1	SHC TRANSFORMING PROTEIN	5516546	2.14181	up
KIAA1949	HYPOTHETICAL 18.6 KDA PROTEIN (FRAGMENT).	130381	2.14362	up
CUL7	HYPOTHETICAL PROTEIN KIAA0076 (HA0936).	356946	2.15379	up
LHFPL3,EIF4B	EUKARYOTIC TRANSLATION INITIATION FACTOR 4B EIF	6043074	2.15618	up
MGC39900	NB THYMOSIN BETA	2157683	2.15818	up
PBXIP1	HEMATOPOIETIC PBX-INTERACTING PROTEIN.	173537	2.16105	up
TAP1	ANTIGEN PEPTIDE TRANSPORTER 1 (APT1) (PEPTIDE TRANSPORTER TAP1)(PEPTIDE TRANSPORTER PSF1) (PEPTIDE SUPPLY FACTOR 1) (PSF-1)(PEPTIDE TRANSPORTER INVOLVED IN ANTIGEN PROCESSING 1).	728395	2.16265	up
NISCH	NISCHARIN; IMIDAZOLINE RECEPTOR CANDIDATE	183593	2.16265	up
MATN3	MATRILIN-3 PRECURSOR	796670	2.16805	up
PME-1	0	209193	2.17076	up
DJ159A19.3	HYPOTHETICAL 26.4 KDA PROTEIN.	309659	2.1748	up
CALCR	CALCITONIN RECEPTOR PRECURSOR (CT-R)	3033121	2.17505	up
MYH14	HYPOTHETICAL 20.2 KDA PROTEIN (FRAGMENT).	5805957	2.18306	up
TU12B1-TY	TU12B1-TY PROTEIN	41892	2.186	up
PIK4CA,LOC220686	SIMILAR TO PHOSPHATIDYLINOSITOL 4-KINASE, CATALYTIC, ALPHA POLYPEPTIDE	5245565	2.18949	up
FLJ31951	0	5579417	2.19493	up
TDE1	TUMOR DIFFERENTIALLY EXPRESSED 1; PLACENTAL TRANSMEMBRANE PROTEIN (MOUSE TESTICULAR TUMOR DIFFERENTIALLY EXPRESSED)	295859	2.19623	up
ABHD4	CDNA FLJ12816 FIS, CLONE NT2RP2002609, WEAKLY SIMILAR TO2-HYDROXYMUCONIC SEMIALDEHYDE HYDROLASE (EC 3.1.1.-).	139041	2.1968	up
CRIP1	CYSTEINE-RICH PROTEIN 1 (CYSTEINE-RICH INTESTINAL PROTEIN) (CRIP) (CYSTEINE-RICH HEART PROTEIN) (HCRHP)	276798	2.19696	up
SET7	SET DOMAIN-CONTAINING PROTEIN 7; HISTONE H3-LYSINE 4-SPECIFIC METHYLTRANSFERASE; H3-K4-HMTASE; HISTONE H3-K4 METHYLTRANSFERASE	276881	2.20681	up
LDB3	ZASP PROTEIN (FRAGMENT)	298892	2.20797	up
DSP	DESMOPLAKIN (DP) (250/210 KDA PARANEOPLASTIC PEMPHIGUS ANTIGEN)	240961	2.20859	up
TIPARP	HYPOTHETICAL 42.3 KDA PROTEIN (FRAGMENT).	51345	2.2091	up
FLJ11506,ATF3	HYPOTHETICAL 34.6 KDA PROTEIN.	293697	2.21039	up
C20orf14	MRNA, COMPLETE CDS, SIMILAR TO YEAST PRE-MRNA SPLICING FACTORS,PRP1/ZER1 AND PRP6 (U5 SNRNP-ASSOCIATED 102 KDA PROTEIN) (PUTATIVEMITOCHONDRIAL OUTER MEMBRANE PROTEIN IMPORT RECEPTOR).	49173	2.21522	up
GSN	GELSOLIN PRECURSOR, PLASMA (ACTIN-DEPOLYMERIZING FACTOR) (ADF) (BREVIN) (AGEL)	38567	2.2167	up
KCNK12	POTASSIUM CHANNEL, SUBFAMILY K, MEMBER 12; TANDEM PORE DOMAIN POTASSIUM CHANNEL THIK-2	4342478	2.22052	up
FBXO34	CDNA FLJ20725 FIS, CLONE HEP13903.	309971	2.22094	up
MBIP	MBIP PROTEIN	231380	2.22121	up
GADD45A	GROWTH ARREST AND DNA-DAMAGE-INDUCIBLE PROTEIN GADD45 ALPHA (DNA- DAMAGE INDUCIBLE TRANSCRIPT 1) (DDIT1)	310141	2.22725	up
PDLIM3	ALPHA-ACTININ-2-ASSOCIATED LIM PROTEIN	501887	2.23411	up
PVRL2	POLIO VIRUS RELATED PROTEIN 2, ALPHA ISOFORM (FRAGMENT).	4546606	2.23517	up
PRKCH	HYPOTHETICAL 5.1 KDA PROTEIN.	138849	2.23607	up
CLDN11	CLAUDIN-11 (OLIGODENDROCYTE SPECIFIC PROTEIN)	757191	2.25729	up
ARID3A	DEAD RINGER LIKE-1 PROTEIN (B-CELL REGULATOR OF IGH TRANSCRIPTION) (BRIGHT)	4996893	2.26551	up
MXI1	MAX INTERACTING PROTEIN 1 (MXI1 PROTEIN)	5528483	2.26697	up
PIP5K1C	KIAA0589 PROTEIN (FRAGMENT).	232584	2.26895	up
DSTN	DESTRIN (ACTIN-DEPOLYMERIZING FACTOR) (ADF)	11034	2.27004	up
PDZK1	PDZ DOMAIN CONTAINING-PROTEIN.	248651	2.27689	up
EDN1	ENDOTHELIN-1 PRECURSOR (ET-1)	125596	2.28483	up
TRAM2	HYPOTHETICAL PROTEIN KIAA0057.	358181	2.3062	up
P2RX5	P2X PURINOCEPTOR 5 (ATP RECEPTOR) (P2X5) (PURINERGIC RECEPTOR)	24793	2.30648	up
C14orf154	CDNA: FLJ23027 FIS, CLONE LNG01826.	279321	2.30968	up
ATP9A	POTENTIAL PHOSPHOLIPID-TRANSPORTING ATPASE IIA (EC 3.6.1.-)	1915505	2.31139	up
TA-PP2C,IDS	IDURONATE 2-SULFATASE PRECURSOR (EC 3.1.6.13)	1186281	2.32058	up
FLJ20605	CDNA FLJ20605 FIS, CLONE KAT06247.	2283673	2.33057	up
ELF3	ESE-1B (E74-LIKE FACTOR 3) (ETS DOMAIN TRANSCRIPTION FACTOR,EPITHELIAL-SPECIFIC ).	770910	2.34073	up
ALAS2	5-AMINOLEVULINIC ACID SYNTHASE, ERYTHROID-SPECIFIC, MITOCHONDRIAL PRECURSOR (EC 2.3.1.37) (DELTA-AMINOLEVULINATE SYNTHASE) (DELTA-ALA SYNTHETASE) (ALAS-E)	212	2.34423	up
APBA2BP	AMYLOID BETA (A4) PRECURSOR PROTEIN-BINDING, FAMILY A, MEMBER 2 BINDING PROTEIN, ISOFORM 1; SYNAPTOTAGMIN INTERACTING PROTEIN STIP3; X11L-BINDING PROTEIN 51; AMYLOID BETA (A4) PRECURSOR PROTEIN-BINDING, FAMILY A, MEMBER 2; SY [Source:RefSeq;Acc:NM_031231]	42947	2.34768	up
SOX9	TRANSCRIPTION FACTOR SOX-9	300419	2.35306	up
PLXND1	KIAA0620 PROTEIN (FRAGMENT).	47314	2.35547	up
EFNB1	EPHRIN-B1 PRECURSOR (EPH-RELATED RECEPTOR TYROSINE KINASE LIGAND 2) (LERK-2) (ELK LIGAND) (ELK-L)	756968	2.36701	up
CTSL	CATHEPSIN L PRECURSOR (EC 3.4.22.15) (MAJOR EXCRETED PROTEIN) (MEP)	4753340	2.36913	up
FLJ14525	DJ858B6.2 (NOVEL PROTEIN).	41979	2.3755	up
WDR37,PRSS3	TRYPSIN IV PRECURSOR (EC 3.4.21.4) (BRAIN TRYPSINOGEN) (MESOTRYPSINOGEN)	359230	2.37771	up
dJ222E13.1	HYPOTHETICAL PROTEIN CGI-96 (BK126B4.3).	321969	2.37895	up
UBR1	UBIQUITIN PROTEIN LIGASE E3	742663	2.38687	up
MMP15	MATRIX METALLOPROTEINASE-15 PRECURSOR (EC 3.4.24.-) (MMP-15) (MEMBRANE-TYPE MATRIX METALLOPROTEINASE 2) (MT-MMP 2) (MTMMP2) (MEMBRANE-TYPE-2 MATRIX METALLOPROTEINASE) (MT2-MMP) (MT2MMP) (SMCP- 2)	784589	2.40957	up
AGL	GLYCOGEN DEBRANCHING ENZYME (GLYCOGEN DEBRANCHER) [INCLUDES: 4-ALPHA-GLUCANOTRANSFERASE (EC 2.4.1.25) (OLIGO-1,4-1,4-GLUCANTRANSFERASE);AMYLO-ALPHA-1,6-GLUCOSIDASE (EC 3.2.1.33) (AMYLO-1,6-GLUCOSIDASE)(DEXTRIN 6-ALPHA-D-GLUCOSIDASE)].	784756	2.41252	up
EIF4E	EUKARYOTIC TRANSLATION INITIATION FACTOR 4E (EIF-4E) (EIF4E) (MRNA CAP-BINDING PROTEIN) (EIF-4F 25 KDA SUBUNIT)	150169	2.42316	up
KIAA1856	PROTEIN	743202	2.42449	up
TGIF2	TGF(BETA)-INDUCED TRANSCRIPTION FACTOR 2	4844227	2.42686	up
SOAT1	STEROL O-ACYLTRANSFERASE 1 (EC 2.3.1.26) (CHOLESTEROL ACYLTRANSFERASE 1) (ACYL COENZYME A:CHOLESTEROL ACYLTRANSFERASE 1) (ACAT-1)	130109	2.43116	up
DKK3	DICKKOPF RELATED PROTEIN-3 PRECURSOR (DKK-3) (DICKKOPF-3) (HDKK-3)	44584	2.43616	up
DIRC2	0	4732423	2.43773	up
SOX10	TRANSCRIPTION FACTOR SOX-10	767065	2.44318	up
KCNK1	POTASSIUM CHANNEL SUBFAMILY K MEMBER 1 (INWARD RECTIFYING POTASSIUM CHANNEL PROTEIN TWIK-1) (POTASSIUM CHANNEL KCNO1)	22468	2.44445	up
ZNF589	0	770148	2.44896	up
ZNF385	HEMATOPOIETIC ZINC FINGER PROTEIN	128474	2.45372	up
PIGO	SIMILAR TO PHOSPHATIDYLINOSITOL GLYCAN, CLASS O.	21678	2.46263	up
PTMS	PARATHYMOSIN	2345773	2.46656	up
ODZ3	CDNA FLJ10474 FIS, CLONE NT2RP2000067.	3956645	2.46873	up
TORC3	CDNA: FLJ21868 FIS, CLONE HEP02432.	5113911	2.4719	up
SPTBN2	ALPHA ACTININ ALPHA ACTININ F ACTIN CROSS LINKING	6712	2.47298	up
RHAG	RHESUS BLOOD GROUP-ASSOCIATED GLYCOPROTEIN (ERYTHROCYTE PLASMA MEMBRANE 50 KDA GLYCOPROTEIN) (RH50A)	297149	2.47886	up
RNF123,THAP11	HRIHFB2206 PROTEIN (FRAGMENT).	5447071	2.48073	up
NFKBIA	NF-KAPPAB INHIBITOR ALPHA (MAJOR HISTOCOMPATIBILITY COMPLEX ENHANCER- BINDING PROTEIN MAD3) (I-KAPPA-B-ALPHA) (IKAPPABALPHA) (IKB-ALPHA)	346740	2.48384	up
ARHGAP28	CDNA FLJ10312 FIS, CLONE NT2RM2000363, WEAKLY SIMILAR TO BREAKPOINTCLUSTER REGION PROTEIN.	1560480	2.49035	up
RHOBTB3	KIAA0878 PROTEIN.	246377	2.50464	up
NFATC1	NUCLEAR FACTOR OF ACTIVATED T-CELLS, CYTOPLASMIC 1 (NFAT TRANSCRIPTION COMPLEX CYTOSOLIC COMPONENT) (NF-ATC1) (NF-ATC)	784474	2.50887	up
ALDH1A3	ALDEHYDE DEHYDROGENASE 6 (EC 1.2.1.5)	814798	2.51257	up
DNAJC6	DNAJ (HSP40) HOMOLOG, SUBFAMILY C, MEMBER 6; KIAA0473 GENE PRODUCT; DNAJ (HSP40) HOMOLOG, SUBFAMILY B, MEMBER 6	274045	2.52947	up
TNKS2	TANKYRASE 2 (EC 2.4.2.30) (TANK2) (TANKYRASE II) (TNKS-2) (TRF1- INTERACTING ANKYRIN-RELATED ADP-RIBOSE POLYMERASE 2) (TANKYRASE-LIKE PROTEIN) (TANKYRASE-RELATED PROTEIN)	139138	2.54642	up
NAALAD2	N-ACETYLATED-ALPHA-LINKED ACIDIC DIPEPTIDASE II (EC 3.4.17.21) (NAALADASE II)	767126	2.54674	up
VWF	VON WILLEBRAND FACTOR PRECURSOR (VWF)	32459	2.55494	up
MMP11	STROMELYSIN-3 PRECURSOR (EC 3.4.24.-) (MATRIX METALLOPROTEINASE-11) (MMP-11) (ST3) (SL-3)	240460	2.55782	up
CTDSP1	NUCLEAR LIM INTERACTOR-INTERACTING FACTOR 3 (NLI-INTERACTING FACTOR 3) (NLI-IF)	308855	2.56024	up
CRADD	DEATH DOMAIN CONTAINING PROTEIN CRADD (CASPASE AND RIP ADAPTATOR WITHDEATH DOMAIN) (RIP ASSOCIATED PROTEIN WITH A DEATH DOMAIN).	24032	2.56107	up
KLF6	CORE PROMOTER ELEMENT-BINDING PROTEIN (KRUPPEL-LIKE FACTOR 6) (B-CELL DERIVED PROTEIN 1) (PROTO-ONCOGENE BCD1) (TRANSCRIPTION FACTOR ZF9) (GC-RICH SITES BINDING FACTOR GBF)	2456841	2.5618	up
SERPINE2	GLIA DERIVED NEXIN PRECURSOR (GDN) (PROTEASE NEXIN I) (PN-1) (PROTEASE INHIBITOR 7)	487986	2.56401	up
GSC	HOMEOBOX PROTEIN GOOSECOID	2280059	2.56698	up
LGALS3BP	GALECTIN 3 BINDING PROTEIN; L3 ANTIGEN; MAC-2-BINDING PROTEIN; SERUM PROTEIN 90K	724456	2.56992	up
DDR1	EPITHELIAL DISCOIDIN DOMAIN RECEPTOR 1 PRECURSOR (EC 2.7.1.112) (TYROSINE-PROTEIN KINASE CAK) (CELL ADHESION KINASE) (TYROSINE KINASE DDR) (DISCOIDIN RECEPTOR TYROSINE KINASE) (TRK E) (PROTEIN-TYROSINE KINASE RTK 6) (CD167A A [Source:SWISSPROT;Acc:Q08345]	182288	2.57733	up
AMOTL2	ANGIOMOTIN LIKE 2; LEMAN COILED-COIL PROTEIN	141192	2.58906	up
TRIM10	RING FINGER PROTEIN 9 (B30-RING FINGER PROTEIN) (TRIPARTITE MOTIFPROTEIN 10).	243814	2.59167	up
RIPK4	SERINE/THREONINE-PROTEIN KINASE ANKRD3 (EC 2.7.1.-) (ANKYRIN REPEAT DOMAIN PROTEIN 3) (PKC-DELTA-INTERACTING PROTEIN KINASE)	344854	2.60271	up
C9orf95	CDNA FLJ20559 FIS, CLONE KAT11917 (HYPOTHETICAL 23.2 KDAPROTEIN).	32604	2.61194	up
PERP	P53-INDUCED PROTEIN PIGPC1	134793	2.61483	up
SLC2A14	SOLUTE CARRIER FAMILY 2, FACILITATED GLUCOSE TRANSPORTER, MEMBER 3 (GLUCOSE TRANSPORTER TYPE 3, BRAIN)	121981	2.61648	up
DLG3	0	33327	2.61871	up
LZTS1	LEUCINE ZIPPER, PUTATIVE TUMOR SUPPRESSOR 1; F37/ESOPHAGEAL CANCER-RELATED GENE-CODING LEUCINE-ZIPPER MOTIF	32837	2.62681	up
PDPK1	PROTEIN PRO0461.	3930007	2.63564	up
JMJD3	KIAA0346 PROTEIN (FRAGMENT).	121772	2.63669	up
ID2	DNA-BINDING PROTEIN INHIBITOR ID-2	2262727	2.64154	up
NUDT4	DIPHOSPHOINOSITOL POLYPHOSPHATE PHOSPHOHYDROLASE TYPE 2 ALPHA.	27985	2.65153	up
FKBP9L	FK506 BINDING PROTEIN PRECURSOR FKBP 13 PEPTIDYL PROLYL CIS TRANS ISOMERASE PPIASE EC 5.2.1.-	5556585	2.65256	up
UBP1	UPSTREAM BINDING PROTEIN 1 (LBP-1A)	206390	2.6568	up
RASL12	RIS	51825	2.66127	up
COL4A2	COLLAGEN ALPHA 2(IV) CHAIN PRECURSOR	246782	2.67258	up
BAMBI	PUTATIVE TRANSMEMBRANE PROTEIN NMA PRECURSOR	300595	2.67332	up
KIFC3	KINESIN FAMILY MEMBER C3	50280	2.67372	up
S100A13	CALCYCLIN (PROLACTIN RECEPTOR ASSOCIATED PROTEIN) (PRA) (GROWTH FACTOR-INDUCIBLE PROTEIN 2A9) (S100 CALCIUM-BINDING PROTEIN A6) (MLN 4)	342237	2.67728	up
CTSH	CATHEPSIN H PRECURSOR (EC 3.4.22.16)	33176	2.6867	up
SLC40A1	SOLUTE CARRIER FAMILY 11 (PROTON-COUPLED DIVALENT METAL ION TRANSPORTERS), MEMBER 3; FERROPORTIN 1; IRON REGULATED GENE 1; FERROPORTIN 1	121430	2.68935	up
CGNL1	KIAA1749 PROTEIN (FRAGMENT).	308504	2.69098	up
GAN	GIGAXONIN	1114253	2.70492	up
MARVELD1	HYPOTHETICAL 18.9 KDA PROTEIN.	211267	2.70599	up
PRSS11	SERINE PROTEASE HTRA1 PRECURSOR (EC 3.4.21.-) (L56).	45354	2.70752	up
ANXA9	ANNEXIN A9 (ANNEXIN 31) (ANNEXIN XXXI)	124967	2.71333	up
CLDN4	CLAUDIN-4 (CLOSTRIDIUM PERFRINGENS ENTEROTOXIN RECEPTOR) (CPE-RECEPTOR) (CPE-R).	125278	2.71696	up
SNX1,FOXJ2	FORKHEAD BOX PROTEIN J2 (FORK HEAD HOMOLOGOUS X)	32200	2.71933	up
TEX264	PUTATIVE SECRETED PROTEIN.	5761135	2.72977	up
ASS	ARGININOSUCCINATE SYNTHASE (EC 6.3.4.5) (CITRULLINE--ASPARTATE LIGASE)	243034	2.74163	up
TBC1D12	KIAA0608 PROTEIN (FRAGMENT).	280302	2.75389	up
FZD2	FRIZZLED 2 PRECURSOR (FRIZZLED-2) (FZ-2) (HFZ2) (FZE2).	2288713	2.76248	up
IGFBP5	INSULIN-LIKE GROWTH FACTOR BINDING PROTEIN 5 PRECURSOR (IGFBP-5) (IBP-5) (IGF-BINDING PROTEIN 5)	25367	2.77967	up
GHRHR	0	2099047	2.80259	up
SH3BP5,NTRK3	SIMILAR TO SH3-DOMAIN BINDING PROTEIN 5 (BTK-ASSOCIATED).	35356	2.80791	up
FLNC	GAMMA FILAMIN; FILAMIN C, GAMMA (ACTIN-BINDING PROTEIN-280); FILAMIN 2; ACTIN-BINDING PROTEIN 280	4444194	2.81756	up
FLJ21128,PWWP1	HDGF (HEPATOMA-DERIVED GROWTH FACTOR) LIKE	5163798	2.82419	up
CER1	CERBERUS 1; CERBERUS-RELATED 1; CERBERUS 1 (XENOPUS LAEVIS) HOMOLOG (CYSTEINE KNOT SUPERFAMILY)	1470340	2.83718	up
TGFB1	TRANSFORMING GROWTH FACTOR BETA 1 PRECURSOR (TGF-BETA 1)	136821	2.83902	up
SLC16A7	MONOCARBOXYLATE TRANSPORTER 2 (MCT 2)	1902841	2.83941	up
FZD4,FLJ39155	FRIZZLED 4 PRECURSOR (FRIZZLED-4) (FZ-4) (HFZ4) (FZE4).	1949101	2.84396	up
NPC2	EPIDIDYMAL SECRETORY PROTEIN E1 PRECURSOR (NIEMANN-PICK DISEASE TYPE C2 PROTEIN) (EPI-1) (HE1) (EPIDIDYMAL SECRETORY PROTEIN 14.6) (ESP14.6)	2117115	2.84523	up
PPP1R1C	SIMILAR TO PROTEIN PHOSPHATASE 1, REGULATORY (INHIBITOR) SUBUNIT 1A	151242	2.85526	up
PITX1	PITUITARY HOMEOBOX 1 (HINDLIMB EXPRESSED HOMEOBOX PROTEIN BACKFOOT)	2257663	2.86255	up
PCDHGC3	PROTOCADHERIN GAMMA SUBFAMILY B, 1, ISOFORM 2 PRECURSOR	5309625	2.8642	up
FNDC3A	BA203I16.1 (KIAA0970 PROTEIN).	148349	2.86764	up
SMPD1	SPHINGOMYELIN PHOSPHODIESTERASE PRECURSOR (EC 3.1.4.12) (ACIDSPHINGOMYELINASE).	5402197	2.89704	up
FMO5,S100A11	CALPACTIN I LIGHT CHAIN (P10 PROTEIN) (P11) (CELLULAR LIGAND OF ANNEXIN II)	364526	2.89836	up
EHD3	EH-DOMAIN CONTAINING PROTEIN 3	30845	2.90206	up
ARHGAP8	RHO-GTPASE-ACTIVATING PROTEIN 8	156988	2.9063	up
ARL7	ADP-RIBOSYLATION FACTOR-LIKE PROTEIN 7 (ADP-RIBOSYLATION FACTOR-LIKEPROTEIN LAK).	4842389	2.91293	up
ADAM19	ADAM 19 PRECURSOR (EC 3.4.24.-) (A DISINTEGRIN AND METALLOPROTEINASE DOMAIN 19) (MELTRIN BETA) (METALLOPROTEASE AND DISINTEGRIN DENTRITIC ANTIGEN MARKER) (MADDAM)	296063	2.91519	up
CCND2	G1/S-SPECIFIC CYCLIN D2	249688	2.91885	up
EPHA2	EPHRIN TYPE-A RECEPTOR 2 PRECURSOR (EC 2.7.1.112) (TYROSINE-PROTEIN KINASE RECEPTOR ECK) (EPITHELIAL CELL KINASE)	241530	2.92984	up
FGF8	ANDROGEN-INDUCED GROWTH FACTOR PRECURSOR (AIGF) (HBGF-8) (FIBROBLAST GROWTH FACTOR-8) (FGF-8)	4416724	2.93204	up
FARP1	FERM, RHOGEF, AND PLECKSTRIN DOMAIN PROTEIN 1; CHONDROCYTE-DERIVED EZRIN-LIKE PROTEIN	30019	2.93978	up
VAMP8,DAPK1	ENDOBREVIN.	1522362	2.9449	up
RGS3	REGULATOR OF G-PROTEIN SIGNALING 3 (RGS3) (RGP3).	323346	2.96111	up
COL4A1,PPIG	0	347118	2.96198	up
LY6E	LYMPHOCYTE ANTIGEN LY-6E PRECURSOR (RETINOIC ACID-INDUCED GENE E PROTEIN) (RIG-E) (THYMIC SHARED ANTIGEN-1) (TSA-1) (STEM CELL ANTIGEN 2) (SCA-2)	51654	2.96378	up
SCOC	SHORT COILED-COIL PROTEIN; HYPOTHETICAL PROTEIN HRIHFB2072	1076017	2.96911	up
PHF1	PHD FINGER PROTEIN 1 (PHF1 PROTEIN)	814131	2.97626	up
CMIP,CDC42EP4	KIAA1694 PROTEIN (FRAGMENT).	3957638	2.98473	up
NRP2	NEUROPILIN-2 PRECURSOR (VASCULAR ENDOTHELIAL CELL GROWTH FACTOR 165 RECEPTOR 2)	280991	2.98605	up
VAMP8	VESICLE-ASSOCIATED MEMBRANE PROTEIN 8; ENDOBREVIN	301715	2.98755	up
FUT8	ALPHA-(1,6)-FUCOSYLTRANSFERASE (EC 2.4.1.68) (GLYCOPROTEIN 6-ALPHA-L- FUCOSYLTRANSFERASE) (GDP-FUCOSE--GLYCOPROTEIN FUCOSYLTRANSFERASE) (GDP-L-FUC:N-ACETYL-BETA-D-GLUCOSAMINIDE ALPHA1,6-FUCOSYLTRANSFERASE) (ALPHA1-6FUCT) (FUC [Source:SWISSPROT;Acc:Q9BYC5]	360521	2.99075	up
ALAD	DELTA-AMINOLEVULINIC ACID DEHYDRATASE (EC 4.2.1.24) (PORPHOBILINOGEN SYNTHASE) (ALADH)	428434	2.99859	up
OR7D4	RECEPTOR	1144408	3.00622	up
TACC2	CDNA FLJ10847 FIS, CLONE NT2RP4001379.	415791	3.02306	up
NRXN3	NEUREXIN 3-ALPHA PRECURSOR (NEUREXIN III-ALPHA)	1375137	3.03821	up
KIAA1305	KIAA1305 PROTEIN (FRAGMENT).	754581	3.04072	up
RAI17	FLJ00092 PROTEIN (FRAGMENT).	29022	3.05417	up
PORCN	PORCUPINE	4400416	3.05544	up
C20orf58	BA261N11.2.1 (NOVEL PROTEIN, ISOFORM 1)	279219	3.07694	up
HPS1	HERMANSKY-PUDLAK SYNDROME 1 PROTEIN	767828	3.0856	up
COL2A1	COLLAGEN ALPHA 1(II) CHAIN PRECURSOR [CONTAINS: CHONDROCALCIN]	229864	3.09028	up
SMYD3	AMBIGUOUS	5761509	3.09275	up
GLRX	GLUTAREDOXIN (THIOLTRANSFERASE) (TTASE)	195854	3.09793	up
NTN4	NETRIN 4 PRECURSOR.	811841	3.11949	up
CDC42EP3	MSE55-RELATED PROTEIN.	5406320	3.13144	up
FEZ1	FASCICULATION AND ELONGATION PROTEIN ZETA 1 (ZYGIN I)	46305	3.1405	up
COL11A1	COLLAGEN ALPHA 1(XI) CHAIN PRECURSOR	260324	3.14093	up
ALAS2	5-AMINOLEVULINIC ACID SYNTHASE, ERYTHROID-SPECIFIC, MITOCHONDRIAL PRECURSOR (EC 2.3.1.37) (DELTA-AMINOLEVULINATE SYNTHASE) (DELTA-ALA SYNTHETASE) (ALAS-E)	206873	3.14595	up
USP3	UBIQUITIN CARBOXYL-TERMINAL HYDROLASE 3 (EC 3.1.2.15) (UBIQUITIN THIOLESTERASE 3) (UBIQUITIN-SPECIFIC PROCESSING PROTEASE 3) (DEUBIQUITINATING ENZYME 3)	728307	3.15803	up
LGALS3	GALECTIN-3 (GALACTOSE-SPECIFIC LECTIN 3) (MAC-2 ANTIGEN) (IGE-BINDING PROTEIN) (35 KDA LECTIN) (CARBOHYDRATE BINDING PROTEIN 35) (CBP 35) (LAMININ-BINDING PROTEIN) (LECTIN L-29) (L-31) (GALACTOSIDE-BINDING PROTEIN) (GALBP)	1960572	3.16209	up
LOC63929	DJ1057D18.1 (NOVEL PROTEIN SIMILAR TO YEAST AND BACTERIAL PEPP(AMINOPEPTIDASE P, AMINOACYLPROLINE AMINOPEPTIDASE)) (FRAGMENT).	195781	3.16866	up
MGC46719	0	2249989	3.17138	up
SMARCD2	SWI/SNF RELATED, MATRIX ASSOCIATED, ACTIN DEPENDENT REGULATOR OF CHROMATIN, SUBFAMILY D, MEMBER 2; RSC6P	5518593	3.172	up
EDA	ECTODYSPLASIN A (ECTODERMAL DYSPLASIA PROTEIN) (EDA PROTEIN)	1896	3.18662	up
SLC7A7	Y+L AMINO ACID TRANSPORTER 1 (Y(+)L-TYPE AMINO ACID TRANSPORTER 1) (Y+LAT-1) (Y+LAT1) (MONOCYTE AMINO ACID PERMEASE 2) (MOP-2)	4396034	3.20589	up
COL4A1,PTPRO	COLLAGEN ALPHA 1(IV) CHAIN PRECURSOR.	2303489	3.22366	up
FLJ12681	CDNA FLJ12681 FIS, CLONE NT2RM4002446.	1635194	3.22908	up
LOC92162	0	123543	3.23436	up
AHNAK	HYPOTHETICAL 16.2 KDA PROTEIN.	195	3.23498	up
C22orf23	EVG1.	743564	3.24086	up
SIAT9	LACTOSYLCERAMIDE ALPHA-2,3-SIALYLTRANSFERASE (EC 2.4.99.9) (CMP- NEUAC:LACTOSYLCERAMIDE ALPHA-2,3-SIALYLTRANSFERASE) (GANGLIOSIDE GM3 SYNTHASE) (ST3GAL V) (SIALYLTRANSFERASE 9)	120864	3.25248	up
C9orf97,TMOD1	PP4189	1516686	3.25574	up
OR52K3P	HYPOTHETICAL 11.0 KDA PROTEIN (FRAGMENT).	110749	3.28769	up
AKR1C3	PROBABLE TRANS-1,2-DIHYDROBENZENE-1,2-DIOL DEHYDROGENASE (EC 1.3.1.20)(CHLORDECONE REDUCTASE HOMOLOG HAKRB) (HA1753) (DIHYDRODIOLDEHYDROGENASE, TYPE I) (DIHYDRODIOL DEHYDROGENASE 3) (DD3) (3-ALPHA-HYDROXYSTEROID DEHYDROGENASE) (3ALPHA-HSD) (PROSTAGLANDIN	205866	3.29088	up
LAMA1	LAMININ ALPHA-1 CHAIN PRECURSOR (LAMININ A CHAIN)	289686	3.32176	up
ITGA11	INTEGRIN ALPHA-11 PRECURSOR	159533	3.34313	up
ID3	DNA-BINDING PROTEIN INHIBITOR ID-3 (ID-LIKE PROTEIN INHIBITOR HLH 1R21) (HELIX-LOOP-HELIX PROTEIN HEIR-1)	2461158	3.34548	up
SH3MD2	KIAA1494 PROTEIN (FRAGMENT).	811101	3.35492	up
K6HF	CYTOKERATIN TYPE II.	1708173	3.37036	up
PLEKHG2	AMBIGUOUS	5935250	3.378	up
ANKRD11,EXT1	EXOSTOSIN-1 (PUTATIVE TUMOR SUPPRESSOR PROTEIN EXT1) (MULTIPLEEXOSTOSES PROTEIN 1).	114899	3.40003	up
MR-1	MYOFIBRILLOGENESIS REGULATOR MR-2	126510	3.41527	up
K6HF	CYTOKERATIN TYPE II.	9119	3.4199	up
KRT17	KERATIN, TYPE I CYTOSKELETAL 17 (CYTOKERATIN 17) (K17) (CK 17)(39.1) (VERSION 1).	155730	3.42342	up
AXUD1	AXIN1 UP-REGULATED	5241030	3.44117	up
LOC51760	B/K PROTEIN	52226	3.45044	up
ADAM15	ADAM 15 PRECURSOR (EC 3.4.24.-) (A DISINTEGRIN AND METALLOPROTEINASE DOMAIN 15) (METALLOPROTEINASE-LIKE, DISINTEGRIN-LIKE, AND CYSTEINE- RICH PROTEIN 15) (MDC-15) (METALLOPROTEASE RGD DISINTEGRIN PROTEIN) (METARGIDIN)	149142	3.45283	up
KELCHL	KERATIN, TYPE I	5496774	3.46675	up
TIMP3	METALLOPROTEINASE INHIBITOR 3 PRECURSOR (TIMP-3) (TISSUE INHIBITOR OF METALLOPROTEINASES-3) (MIG-5 PROTEIN)	208744	3.47111	up
PRPH	PERIPHERIN	4914811	3.49221	up
novel_ENSMBL	0	1540214	3.49517	up
SETBP1	SET BINDING PROTEIN 1; KIAA0437 PROTEIN	2604636	3.52183	up
VAPA,ROR2	VESSICLE-ASSOCIATED MEMBRANE PROTEIN (VAMP)-ASSOCIATED PROTEIN OF 33 KDA; VESICLE-ASSOCIATED MEMBRANE PROTEIN (VAMP), 33 KDA; VAMP-ASSOCIATED PROTEIN A	767653	3.52512	up
KRT14	KERATIN, TYPE I CUTICULAR HA5 (HAIR KERATIN, TYPE I HA5)	162681	3.55987	up
FLRT2	LEUCINE-RICH REPEAT TRANSMEMBRANE PROTEIN FLRT2 PRECURSOR (FIBRONECTIN-LIKE DOMAIN-CONTAINING LEUCINE-RICH TRANSMEMBRANE PROTEIN 2)	4418226	3.5785	up
NEDD9	ENHANCER OF FILMENTATION 1 (HEF1) (CRK-ASSOCIATED SUBSTRATE-RELATED PROTEIN) (CAS-L) (PP105) (NEURAL PRECURSOR CELL EXPRESSED DEVELOPMENTALLY DOWN-REGULATED 9)	5393238	3.58666	up
DSCR1L1	CALCIPRESSIN 2 (THYROID HORMONE-RESPONSIVE PROTEIN ZAKI-4) (DOWNSYNDROME CANDIDATE REGION 1-LIKE 1) (MYOCYTE-ENRICHED CALCINEURININTERACTING PROTEIN 2) (MCIP2).	173422	3.61096	up
NEF3	NEUROFILAMENT TRIPLET M PROTEIN (160 KDA NEUROFILAMENT PROTEIN) (NEUROFILAMENT MEDIUM POLYPEPTIDE) (NF-M) (NEUROFILAMENT 3)	743229	3.63181	up
FLJ22104	CDNA: FLJ22104 FIS, CLONE HEP17633.	322071	3.63759	up
TNC	TENASCIN PRECURSOR (TN) (HEXABRACHION) (CYTOTACTIN) (NEURONECTIN) (GMEM) (JI) (MIOTENDINOUS ANTIGEN) (GLIOMA-ASSOCIATED-EXTRACELLULAR MATRIX ANTIGEN) (GP 150-225) (TENASCIN-C) (TN-C)	725635	3.64536	up
HLA-DOB	HLA CLASS II HISTOCOMPATIBILITY ANTIGEN, DO BETA CHAIN PRECURSOR.	5500565	3.68801	up
CRYAB	ALPHA CRYSTALLIN B CHAIN (ALPHA(B)-CRYSTALLIN) (ROSENTHAL FIBER COMPONENT)	726292	3.69006	up
FLJ10350	KIAA1187 PROTEIN (FRAGMENT).	2106826	3.77628	up
TGFB2	TRANSFORMING GROWTH FACTOR BETA 2 PRECURSOR (TGF-BETA 2) (GLIOBLASTOMA-DERIVED T-CELL SUPPRESSOR FACTOR) (G-TSF) (BSC-1 CELL GROWTH INHIBITOR) (POLYERGIN) (CETERMIN)	281778	3.77736	up
C20orf132	DJ621N11.3 (A NOVEL PROTEIN) (FRAGMENT)	782144	3.77957	up
ACOX3	ACYL-COENZYME A OXIDASE 3, PEROXISOMAL (EC 1.3.3.6) (PRISTANOYL-COA OXIDASE)	39167	3.78593	up
HLX1	HOMEOBOX PROTEIN HLX1 (HOMEOBOX PROTEIN HB24)	2294872	3.84631	up
HSPB8	ALPHA CRYSTALLIN C CHAIN (SMALL STRESS PROTEIN-LIKE PROTEIN HSP22) (E2IG1) (PROTEIN KINASE H11)	295227	3.88236	up
KIAA0992	PALLADIN; CGI-151 PROTEIN	1522267	3.9159	up
ITGA5	INTEGRIN ALPHA-5 PRECURSOR (FIBRONECTIN RECEPTOR ALPHA SUBUNIT) (INTEGRIN ALPHA-F) (VLA-5) (CD49E)	126399	3.91654	up
ABAT,FAM40A	KIAA1761 PROTEIN (FRAGMENT).	768591	3.91692	up
SSTR2	SOMATOSTATIN RECEPTOR TYPE 2 (SS2R) (SRIF-1).	1553948	3.92054	up
LOC143903	TRANSMEMBRANE PROTEIN MT75	2258415	3.96681	up
HSPG2	AGRIN	155559	3.98239	up
PSTPIP2	PROLINE-SERINE-THREONINE PHOSPHATASE INTERACTING PROTEIN 2	417784	3.99932	up
EB-1	E2A-PBX1-ASSOCIATED PROTEIN (FRAGMENT).	42244	4.01918	up
HPR,HP	HAPTOGLOBIN-RELATED PROTEIN PRECURSOR	242722	4.04562	up
DKK1	DICKKOPF RELATED PROTEIN-1 PRECURSOR (DKK-1) (DICKKOPF-1) (HDKK-1) (SK)	309678	4.05757	up
H2AFY2	CORE HISTONE MACRO-H2A.2 (HISTONE MACROH2A2) (MH2A2)	51182	4.06944	up
KIAA1613	KERATIN, HAIR, BASIC, 4; HARD KERATIN, TYPE II, 4	1618942	4.13798	up
novel_ENSMBL	CATHEPSIN PRECURSOR	2296343	4.14072	up
MYL7	MYOSIN LIGHT CHAIN 2A	301788	4.17673	up
SMPD1	SMPD1 PROTEIN.	5178658	4.19259	up
NUP107	NUCLEAR PORE COMPLEX PROTEIN NUP107 (NUCLEOPORIN NUP107) (107 KDANUCLEOPORIN).	146854	4.19381	up
MBNL3	MUSCLEBLIND-LIKE PROTEIN FLJ11316/DKFZP434G2222/DJ842K24.1	1639602	4.25996	up
SLC1A3	EXCITATORY AMINO ACID TRANSPORTER 1 (SODIUM-DEPENDENT GLUTAMATE/ASPARTATE TRANSPORTER 1) (GLIAL GLUTAMATE TRANSPORTER) (GLAST-1)	136088	4.2637	up
GSTT2	GLUTATHIONE S-TRANSFERASE THETA 2 (EC 2.5.1.18) (GST CLASS-THETA)	2953	4.31792	up
BMF	BCL-2 MODIFYING FACTOR; FLJ00065	4849301	4.3684	up
KCNG1	POTASSIUM VOLTAGE-GATED CHANNEL, SUBFAMILY G, MEMBER 1; POTASSIUM CHANNEL KH2	4387266	4.404	up
TRH	THYROLIBERIN PRECURSOR (THYROTROPIN RELEASING HORMONE) (TRH)(PROTIRELIN).	382787	4.41778	up
TBX18,CD99	T-CELL SURFACE GLYCOPROTEIN E2 PRECURSOR (E2 ANTIGEN) (CD99) (MIC2 PROTEIN) (12E7)	2148903	4.45172	up
WNK3	PROTEIN KINASE WNK3	1733978	4.47269	up
PIP5K2A	PHOSPHATIDYLINOSITOL-4-PHOSPHATE 5-KINASE TYPE II ALPHA (EC 2.7.1.68) (PIP5KII-ALPHA) (1-PHOSPHATIDYLINOSITOL-4-PHOSPHATE KINASE) (PTDINS(4)P-5-KINASE B ISOFORM) (DIPHOSPHOINOSITIDE KINASE)	4849056	4.50878	up
HAS2	HYALURONAN SYNTHASE 2 (EC 2.4.1.-) (HYALURONATE SYNTHASE 2)(HYALURONIC ACID SYNTHASE 2) (HA SYNTHASE 2).	1679531	4.52113	up
HHEX	HOMEOBOX PROTEIN PRH (HEMATOPOIETICALLY EXPRESSED HOMEOBOX) (HOMEOBOX PROTEIN HEX)	1844220	4.58672	up
GSTT2	GLUTATHIONE S-TRANSFERASE THETA 2 (EC 2.5.1.18) (GST CLASS-THETA)	428590	4.60282	up
DHRS10	RETINAL SHORT-CHAIN DEHYDROGENASE/REDUCTASE RETSDR3	5171055	4.63084	up
C8orf13	HYPOTHETICAL 15.0 KDA PROTEIN (FRAGMENT).	199228	4.69559	up
SH3BGRL3	SH3BGRL3-LIKE PROTEIN	4844414	4.71519	up
CECR6	CAT EYE SYNDROME CRITICAL REGION PROTEIN 6	46414	4.71881	up
FLJ23514	CDNA: FLJ23514 FIS, CLONE LNG04628.	2306848	4.76547	up
TNFRSF21	BM-018 (HYPOTHETICAL 14.6 KDA PROTEIN).	2156033	5.01215	up
EOMES	EOMESODERMIN HOMOLOG.	1599541	5.07033	up
ENC1	ECTODERM-NEURAL CORTEX-1 PROTEIN (ENC-1) (P53-INDUCED PROTEIN 10)(NUCLEAR MATRIX PROTEIN NRP/B).	35298	5.07421	up
CST3	CYSTATIN C PRECURSOR (NEUROENDOCRINE BASIC POLYPEPTIDE) (GAMMA-TRACE) (POST-GAMMA-GLOBULIN)	4861123	5.08528	up
C11orf9	C11ORF9.	32174	5.14534	up
GATA6,EPN1	TRANSCRIPTION FACTOR GATA-6 (GATA BINDING FACTOR-6)	2188424	5.27799	up
C8orf4	PRO1430.	50562	5.28503	up
PHACTR1	0	2091466	5.32754	up
CPE	CARBOXYPEPTIDASE H PRECURSOR (EC 3.4.17.10) (CPH) (CARBOXYPEPTIDASE E) (CPE) (ENKEPHALIN CONVERTASE) (PROHORMONE PROCESSING CARBOXYPEPTIDASE)	36500	5.45025	up
NPPB	BRAIN NATRIURETIC PEPTIDE PRECURSOR (BNP)	1742450	5.56984	up
LTB4DH	NADP DEPENDENT LEUKOTRIENE B4 12 HYDROXYDEHYDROGENASE	5521533	5.60731	up
CTSL2	CATHEPSIN L2 PRECURSOR (EC 3.4.22.43) (CATHEPSIN V) (CATHEPSIN U)	740418	5.71036	up
PRV1	POLYCYTHEMIA RUBRA VERA 1; CELL SURFACE RECEPTOR; CELL SURFACE RECEPTOR	985008	5.71872	up
THBD	THROMBOMODULIN PRECURSOR (FETOMODULIN) (TM) (CD141 ANTIGEN)	207682	5.73477	up
ADAMTS9	0	754163	5.74914	up
GJA4	GAP JUNCTION ALPHA-4 PROTEIN (CONNEXIN 37) (CX37).	37231	5.80232	up
PPP1R1C	SIMILAR TO PROTEIN PHOSPHATASE 1, REGULATORY (INHIBITOR) SUBUNIT 1A	416693	5.92582	up
FRZB	FRIZZLED-RELATED PROTEIN PRECURSOR (FRZB-1) (FREZZLED) (FRITZ).	1580948	5.93714	up
BMP4	BONE MORPHOGENETIC PROTEIN 4 PRECURSOR (BMP-4)	797048	6.00021	up
LOXL4	LYSYL OXIDASE HOMOLOG 4 PRECURSOR (EC 1.4.3.-) (LYSYL OXIDASE-LIKE PROTEIN 4) (LYSYL OXIDASE RELATED PROTEIN C)	1644102	6.00904	up
LUM	LUMICAN PRECURSOR (KERATAN SULFATE PROTEOGLYCAN LUMICAN) (KSPG LUMICAN)	141559	6.02191	up
CXCR4	C-X-C CHEMOKINE RECEPTOR TYPE 4 (CXC-R4) (CXCR-4) (STROMAL CELL- DERIVED FACTOR 1 RECEPTOR) (SDF-1 RECEPTOR) (FUSIN) (LEUKOCYTE-DERIVED SEVEN TRANSMEMBRANE DOMAIN RECEPTOR) (LESTR) (LCR1) (FB22) (NPYRL) (HM89) (CD184 ANTIGEN) [Source:SWISSPROT;Acc:P30991]	753931	6.21259	up
APOA1	APOLIPOPROTEIN A-I PRECURSOR (APO-AI)	796226	6.25649	up
MFAP5	MICROFIBRILLAR-ASSOCIATED PROTEIN 5 PRECURSOR (MFAP-5) (MICROFIBRIL- ASSOCIATED GLYCOPROTEIN 2) (MAGP-2) (MP25)	416790	6.44871	up
CYP1B1	CYTOCHROME P450 1B1 (EC 1.14.14.1) (CYPIB1)	268878	6.58237	up
novel_ENSMBL	CDNA FLJ13215 FIS, CLONE NT2RP4001447.	745235	6.59047	up
TRIO,COL1A2	COLLAGEN ALPHA 2(I) CHAIN PRECURSOR.	1569136	6.59561	up
GPCR5A	RETINOIC ACID INDUCED 3; RETINOIC ACID INDUCIBLE GENE 1; RETINOIC ACID RESPONSIVE GENE	487895	6.7127	up
BGN	BONE/CARTILAGE PROTEOGLYCAN I PRECURSOR (BIGLYCAN) (PG-S1).	229844	6.91362	up
LOXL1	LYSYL OXIDASE HOMOLOG 1 PRECURSOR (EC 1.4.3.-) (LYSYL OXIDASE-LIKE PROTEIN 1) (LOL)	742125	7.02897	up
FLJ22471	CDNA: FLJ22471 FIS, CLONE HRC10529.	1639743	7.17044	up
TRPM6	TRANSIENT RECEPTOR POTENTIAL CATION CHANNEL, SUBFAMILY M, MEMBER 6	2463388	7.24959	up
LSM3	U6 SNRNA-ASSOCIATED SM-LIKE PROTEIN LSM3.	739194	7.53756	up
PRSS23	SERINE PROTEASE 23 PRECURSOR (EC 3.4.21.-)	810829	8.146	up
CHRNA1	COLLAGEN ALPHA 1(I) CHAIN PRECURSOR	347370	9.15802	up
PAG	PHOSPHOPROTEIN ASSOCIATED WITH GLYCOSPHINGOLIPID-ENRICHED MICRODOMAINS	282779	9.38481	up
FAM20A	HYPOTHETICAL 38.6 KDA PROTEIN (FRAGMENT).	2916541	9.84404	up
FLJ23091	CDNA: FLJ23091 FIS, CLONE LNG07220.	1650237	10.264	up
AASDHPPT	ALPHA-AMINOADIPIC SEMIALDEHYDE DEHYDROGENASE-PHOSPHOPANTETHEINYL TRANSFERASE; AMINOADIPATE-SEMIALDEHYDE DEHYDROGENASE-PHOSPHOPANTETHEINYL TRANSFERASE	154223	11.582	up
FLJ10808,IGFBP3	MOP-4	2229342	11.9262	up
DNAJD1	DNAJ DOMAIN-CONTAINING	795587	12.0832	up
IL17R	IL-17 RECEPTOR.	2156241	12.2777	up
CDKN2B	CYCLIN-DEPENDENT KINASE 4 INHIBITOR B (P14-INK4B) (P15-INK4B) (MULTIPLE TUMOR SUPPRESSOR 2) (MTS2)	1734951	13.1988	up
PCDH17,IGFBP3	INSULIN-LIKE GROWTH FACTOR BINDING PROTEIN 3 PRECURSOR (IGFBP-3) (IBP-3) (IGF-BINDING PROTEIN 3)	1960190	16.2748	up
CST1	CYSTATIN S PRECURSOR (SALIVARY ACIDIC PROTEIN-1) (CYSTATIN SA-III)	2143090	29.6183	up
DKFZp564I1922	ADLICAN	742056	37.829	up
CSH1	LACTOGEN PRECURSOR (CHORIOMAMMOTROPIN) (CHORIONIC SOMATOMAMMOTROPIN).	141059	0.072843	down
EXOC7	CDNA FLJ13770 FIS, CLONE PLACE4000269, HIGHLY SIMILAR TO RATTUSNORVEGICUS REXO70 MRNA.	153799	0.15408	down
POU5F1P1	OCTAMER-BINDING TRANSCRIPTION FACTOR 3A (OCT-3A) (OCT-4).	899015	0.158641	down
AASS	LYSINE-KETOGLUTARATE REDUCTASE /SACCHAROPINE DEHYDROGENASE; LYSINE-2-OXOGLUTARATE REDUCTASE; AMINOADIPIC SEMIALDEHYDE SYNTHASE	1652259	0.195739	down
RSHL3	DJ412I7.1 (SIMILAR TO RADIAL SPOKEHEAD PROTEIN) (FRAGMENT)	5223981	0.195911	down
novel_ENSMBL	ENVELOPE PROTEIN.	326103	0.19731	down
POU5F1			0.198894	down
LEFTY1	TRANSFORMING GROWTH FACTOR BETA 4 PRECURSOR TGF BETA 4 LEFTY	3644277	0.222518	down
THY1	THY-1 MEMBRANE GLYCOPROTEIN PRECURSOR (THY-1 ANTIGEN) (CDW90) (CD90 ANTIGEN)	361649	0.239175	down
PTGDR	PROSTAGLANDIN D2 RECEPTOR (PROSTANOID DP RECEPTOR) (PGD RECEPTOR).	5769056	0.246759	down
LEFTY1	LEFT-RIGHT DETERMINATION FACTOR B PRECURSOR (LEFTY-B PROTEIN)	5221109	0.247521	down
CA5A	CARBONIC ANHYDRASE VA, MITOCHONDRIAL PRECURSOR (EC 4.2.1.1) (CARBONATEDEHYDRATASE VA) (CA-VA).	433553	0.264394	down
LOC146325	0	3874510	0.281343	down
PYCR2	PYRROLINE 5-CARBOXYLATE REDUCTASE ISOFORM	5213586	0.286902	down
FLJ20364	ARSENITE RELATED GENE 1.	49961	0.291581	down
MYCN	N-MYC PROTO-ONCOGENE PROTEIN	41565	0.296886	down
DPPA4	CDNA FLJ12759 FIS, CLONE NT2RP2001347.	3443016	0.301216	down
CLU,CRIM1	CLUSTERIN PRECURSOR (COMPLEMENT-ASSOCIATED PROTEIN SP-40,40) (COMPLEMENT CYTOLYSIS INHIBITOR) (CLI) (NA1 AND NA2) (APOLIPOPROTEIN J) (APO-J) (TRPM-2)	204473	0.301509	down
FRAT2	FRAT2 PROTEIN; GSK-3 BINDING PROTEIN FRAT2	2185239	0.302815	down
PIM2	SERINE/THREONINE-PROTEIN KINASE PIM-2 (EC 2.7.1.37) (PIM-2H)	46959	0.304777	down
GPM6B	MYELIN PROTEOLIPID PROTEIN PLP	31245	0.305847	down
USP44	HYPOTHETICAL 81.2 KDA PROTEIN.	3179974	0.30929	down
CRYGD	GAMMA CRYSTALLIN D (GAMMA CRYSTALLIN 4)	3433972	0.32457	down
SEPHS1	SELENIDE,WATER DIKINASE 1 (EC 2.7.9.3) (SELENOPHOSPHATE SYNTHETASE 1) (SELENIUM DONOR PROTEIN 1)	325141	0.330953	down
PMAIP1	PHORBOL-12-MYRISTATE-13-ACETATE-INDUCED PROTEIN 1 (PMA-INDUCED PROTEIN 1) (IMMEDIATE-EARLY-RESPONSE PROTEIN APR)	739917	0.339557	down
FBXL5,CROT	F-BOX AND LEUCINE-RICH REPEAT PROTEIN 5, ISOFORM 1; F-BOX PROTEIN FBL5	116277	0.340797	down
NANOG	CDNA FLJ12581 FIS, CLONE NT2RM4001140, WEAKLY SIMILAR TO HOMEOBOXPROTEIN MSH-D.	2244690	0.352339	down
LECT1	CHONDROMODULIN-I PRECURSOR (CHM-I) [CONTAINS: CHONDROSURFACTANT PROTEIN (CH-SP)]	796659	0.353682	down
MCF2L	GUANINE NUCLEOTIDE EXCHANGE FACTOR DBS (DBL'S BIG SISTER) (MCF2 TRANSFORMING SEQUENCE-LIKE PROTEIN) (FRAGMENT)	152660	0.355692	down
CSH1	LACTOGEN PRECURSOR (CHORIOMAMMOTROPIN) (CHORIONIC SOMATOMAMMOTROPIN)	4769549	0.357722	down
SMARCC1	SWI/SNF COMPLEX KDA	6041769	0.364227	down
KIAA0794	KIAA0794 PROTEIN (FRAGMENT).	1990815	0.364828	down
C9orf138	0	1734737	0.365984	down
LEFTY2	TRANSFORMING GROWTH FACTOR BETA 4 PRECURSOR (TGF-BETA 4) (ENDOMETRIAL BLEEDING-ASSOCIATED FACTOR) (LEFT-RIGHT DETERMINATION FACTOR A) (LEFTY-A PROTEIN)	488962	0.375234	down
DKFZP586A0522	PRO0066.	505594	0.376709	down
IGF1R	INSULIN-LIKE GROWTH FACTOR I RECEPTOR PRECURSOR (EC 2.7.1.112) (CD221 ANTIGEN)	3480	0.378908	down
DEK	DEK PROTEIN	774194	0.379612	down
MPZL1	CDNA: FLJ21047 FIS, CLONE CAS00253.	1686424	0.38261	down
FLJ10884	CDNA FLJ11111 FIS, CLONE PLACE1005923.	2723837	0.383163	down
AKAP1	0	782220	0.38469	down
N4BP3	HYPOTHETICAL PROTEIN KIAA0341 (FRAGMENT).	51650	0.399429	down
CDC25A	M-PHASE INDUCER PHOSPHATASE 1 (EC 3.1.3.48) (DUAL SPECIFICITYPHOSPHATASE CDC25A).	110647	0.405021	down
ARRB2	BETA-ARRESTIN 2 (ARRESTIN, BETA 2)	121560	0.405049	down
SLIC1	AMBIGUOUS	703496	0.407954	down
GAP43	NEUROMODULIN (AXONAL MEMBRANE PROTEIN GAP-43) (PP46) (B-50) (PROTEINF1) (CALMODULIN-BINDING PROTEIN P-57).	44563	0.408068	down
C14orf29	0	223364	0.408279	down
OLFM1	OLFACTOMEDIN RELATED ER LOCALIZED PROTEIN, ISOFORM 1; NEUROBLASTOMA PROTEIN; OLFACTOMEDIN RELATED ER LOCALIZED PROTEIN; PANCORTIN 1	22172	0.409765	down
TDGF3	TERATOCARCINOMA-DERIVED GROWTH FACTOR 2 (EPIDERMAL GROWTH FACTOR-LIKE CRIPTO PROTEIN CR3) (CRIPTO-3 GROWTH FACTOR)	5299540	0.410028	down
DACT1	HEPTACELLULAR CARCINOMA NOVEL GENE-3 PROTEIN.	785457	0.411406	down
MLZE	MELANOMA-DERIVED LEUCINE ZIPPER, EXTRA-NUCLEAR FACTOR	2005257	0.416984	down
TWISTNB	WUGSC:H_DJ0978E18.1 PROTEIN.	4340767	0.417132	down
SLC39A8	UP-REGULATED BY BCG-CWS	146555	0.427145	down
DNMT3B	DNA (CYTOSINE-5)-METHYLTRANSFERASE 3B (EC 2.1.1.37) (DNMT3B) (DNA METHYLTRANSFERASE HSAIIIB) (DNA MTASE HSAIIIB) (M.HSAIIIB)	740851	0.429421	down
AK3	ADENYLATE KINASE ISOENZYME 4, MITOCHONDRIAL (EC 2.7.4.3) (ATP-AMPTRANSPHOSPHORYLASE).	209735	0.432864	down
FLJ20449	CDNA FLJ20449 FIS, CLONE KAT05575.	1644205	0.43398	down
ADCY6	ADENYLATE CYCLASE, TYPE VI (EC 4.6.1.1) (ATP PYROPHOSPHATE-LYASE)(CA(2+)-INHIBITABLE ADENYLYL CYCLASE).	49649	0.435684	down
ERCC8	COCKAYNE SYNDROME WD-REPEAT PROTEIN CSA	231305	0.438463	down
PTBP2	POLYPYRIMIDINE TRACT BINDING PROTEIN 2; NEURAL POLYPYRIMIDINE TRACT BINDING PROTEIN; PTB-LIKE PROTEIN	5239842	0.43964	down
NODAL	NODAL-RELATED PROTEIN	1255183	0.444758	down
SILV	MELANOCYTE PROTEIN PMEL 17 PRECURSOR (MELANOCYTE LINEAGE-SPECIFIC ANTIGEN GP100) (MELANOMA-ASSOCIATED ME20 ANTIGEN) (ME20M/ME20S) (ME20-M/ME20-S) (95 KDA MELANOCYTE-SPECIFIC SECRETED GLYCOPROTEIN)	291448	0.445597	down
COASY	0	5724326	0.44634	down
novel_ENSMBL	KIAA0748 PROTEIN.	5193261	0.446635	down
IVD	ISOVALERYL-COA DEHYDROGENASE, MITOCHONDRIAL PRECURSOR (EC 1.3.99.10) (IVD)	44186	0.447091	down
HHLA3	ALTERNATIVE HHLA3 PROTEIN.	713631	0.447565	down
CASP3	APOPAIN PRECURSOR (EC 3.4.22.-) (CYSTEINE PROTEASE CPP32) (YAMAPROTEIN) (CPP-32) (CASPASE-3) (CASP-3) (SREBP CLEAVAGE ACTIVITY 1)(SCA-1).	428165	0.44762	down
HIST1H4B	HISTONE H4	1842170	0.447658	down
MTHFD1	C-1-TETRAHYDROFOLATE SYNTHASE, CYTOPLASMIC (C1-THF SYNTHASE) [INCLUDES: METHYLENETETRAHYDROFOLATE DEHYDROGENASE (EC 1.5.1.5); METHENYLTETRAHYDROFOLATE CYCLOHYDROLASE (EC 3.5.4.9); FORMYLTETRAHYDROFOLATE SYNTHETASE (EC 6.3.4.3 [Source:SWISSPROT;Acc:P11586]	6064133	0.450857	down
SACM1L,CENTB1	CENTAURIN BETA 1 (CNT-B1)	1949373	0.451957	down
ANKRD6	ANKYRIN REPEAT DOMAIN PROTEIN 6	1055530	0.452431	down
M96	METAL-RESPONSE ELEMENT-BINDING TRANSCRIPTION FACTOR 2 (METAL-RESPONSE ELEMENT DNA-BINDING PROTEIN M96)	703465	0.458784	down
novel_ENSMBL	GAMMA CRYSTALLIN	1622897	0.459237	down
FAM35A	CDNA FLJ12916 FIS, CLONE NT2RP2004551.	275071	0.460093	down
HIST1H4E	HISTONE H4	2683212	0.463071	down
C8orf4	C8ORF4 PROTEIN.	5633723	0.471425	down
IL1F9	INTERLEUKIN-1 HOMOLOG 1	2408284	0.473787	down
FLJ23834	WUGSC:H_DJ0568B10.1 PROTEIN (FRAGMENT).	1910959	0.474772	down
NOL5A	NUCLEOLAR PROTEIN NOP56 (NUCLEOLAR PROTEIN 5A)	10528	0.475793	down
novel_ENSMBL	ENDOGENOUS RETROVIRUS HERV-K10 PUTATIVE ENV POLYPROTEIN.	1687508	0.477087	down
CR1	MEMBRANE COFACTOR PROTEIN PRECURSOR (CD46 ANTIGEN) (TROPHOBLAST LEUCOCYTE COMMON ANTIGEN) (TLX)	293430	0.477102	down
GPR160	PUTATIVE G PROTEIN-COUPLED RECEPTOR.	320332	0.477241	down
PAICS,TOPBP1	MULTIFUNCTIONAL PROTEIN ADE2 [INCLUDES: PHOSPHORIBOSYLAMINOIMIDAZOLE- SUCCINOCARBOXAMIDE SYNTHASE (EC 6.3.2.6) (SAICAR SYNTHETASE); PHOSPHORIBOSYLAMINOIMIDAZOLE CARBOXYLASE (EC 4.1.1.21) (AIR CARBOXYLASE) (AIRC)]	2393504	0.48215	down
DLG7	HYPOTHETICAL PROTEIN KIAA0008.	357373	0.483495	down
MT1H	METALLOTHIONEIN-IF (MT-1F) (HQP0376)	214162	0.483578	down
MDN1	KIAA0301 (DJ122O8.4) (KIAA0301) (FRAGMENT).	234523	0.48431	down
FXYD7	FXYD DOMAIN-CONTAINING ION TRANSPORT REGULATOR 7	1751074	0.484672	down
novel_ENSMBL	ENV PROTEIN	145721	0.486333	down
HIST1H4J	HISTONE H4	114738	0.487212	down
ITGB1BP3	MUSCLE-SPECIFIC BETA 1 INTEGRIN BINDING PROTEIN	2328681	0.487672	down
GART	TRIFUNCTIONAL PURINE BIOSYNTHETIC PROTEIN ADENOSINE-3 [INCLUDES: PHOSPHORIBOSYLAMINE--GLYCINE LIGASE (EC 6.3.4.13) (GARS) (GLYCINAMIDE RIBONUCLEOTIDE SYNTHETASE) (PHOSPHORIBOSYLGLYCINAMIDE SYNTHETASE); PHOSPHORIBOSYLFORMYLGLY [Source:SWISSPROT;Acc:P22102]	5734251	0.487923	down
ZCCHC14	BDG-29	52751	0.48818	down
KDR	VASCULAR ENDOTHELIAL GROWTH FACTOR RECEPTOR 2 PRECURSOR (EC 2.7.1.112) (VEGFR-2) (KINASE INSERT DOMAIN RECEPTOR) (PROTEIN-TYROSINE KINASE RECEPTOR FLK-1)	246169	0.489102	down
PLP1	MYELIN PROTEOLIPID PROTEIN (PLP) (LIPOPHILIN) [CONTAINS: MYELIN PROTEIN DM-20]	27308	0.489709	down
GLTP	GLYCOLIPID TRANSFER PROTEIN (GLTP)	1637694	0.489739	down
CSF3	GRANULOCYTE COLONY-STIMULATING FACTOR PRECURSOR (G-CSF) (PLURIPOIETIN) (FILGRASTIM) (LENOGRASTIM)	2156804	0.490899	down
HEY2	HAIRY/ENHANCER-OF-SPLIT RELATED WITH YRPW MOTIF 2; GRIDLOCK	279176	0.491384	down
TXNDC3	NM23-H8	1677114	0.491939	down
PHF5A	HYPOTHETICAL 12.4 KDA PROTEIN BK223H9.2.	6061345	0.492396	down
CCNA2	CYCLIN A2 (CYCLIN A)	427857	0.49386	down
GPRC5B	ORPHAN G-PROTEIN COUPLED RECEPTOR.	30018	0.494417	down
FOXD3	FORKHEAD BOX PROTEIN D3 (HNF3/FH TRANSCRIPTION FACTOR GENESIS).	2687318	0.496185	down
CYP2S1	CYTOCHROME P450 2S1.	2445837	0.498006	down
novel_ENSMBL	POL PROTEIN (FRAGMENT).	203230	0.499386	down
CCR6	C-C CHEMOKINE RECEPTOR TYPE 6 (C-C CKR-6) (CC-CKR-6) (CCR-6) (LARC RECEPTOR) (GPR-CY4) (GPRCY4) (CHEMOKINE RECEPTOR-LIKE 3) (CKR-L3) (DRY6)	3058482	0.500203	down
PCNA	PROLIFERATING CELL NUCLEAR ANTIGEN (PCNA) (CYCLIN)	110931	0.502972	down
AIG1	ANDROGEN INDUCED PROTEIN; CGI-103 PROTEIN	66977	0.503047	down
ZNF281	ZINC FINGER PROTEIN 281 (ZINC FINGER DNA BINDING PROTEIN 99)(TRANSCRIPTION FACTOR ZBP-99) (GC-BOX-BINDING ZINC FINGER PROTEIN 1).	5494428	0.504977	down
DCAMKL1	SERINE/THREONINE-PROTEIN KINASE DCAMKL1 (EC 2.7.1.-) (DOUBLECORTIN-LIKE AND CAM KINASE-LIKE 1).	28587	0.507658	down
CAPN2	CALPAIN LARGE SUBUNIT EC 3.4.22.17 CALCIUM ACTIVATED NEUTRAL PROTEINASE CANP	5476524	0.5145	down
ZFP42	ZINC FINGER PROTEIN ZINC FINGER PROTEIN OF THE CEREBELLUM	258991	0.515478	down
DHX33	DEAD/H (ASP-GLU-ALA-ASP/HIS) BOX POLYPEPTIDE 33	122083	0.516193	down
KIAA0971	KIAA0971-I PROTEIN.	134904	0.516331	down
RAB5A	RAS-RELATED PROTEIN RAB-5A	6049117	0.518617	down
IL6R	INTERLEUKIN-6 RECEPTOR ALPHA CHAIN PRECURSOR (IL-6R-ALPHA) (IL-6R 1) (CD126 ANTIGEN)	754500	0.518902	down
SCGB3A2	0	301878	0.520829	down
SBNO1	MOP-3	2211772	0.522557	down
SMPDL3B	ACID SPHINGOMYELINASE-LIKE PHOSPHODIESTERASE 3B PRECURSOR (EC 3.1.4.-) (ASM-LIKE PHOSPHODIESTERASE 3B)	321949	0.522693	down
UCKL1	URIDINE KINASE-LIKE 1	240549	0.524832	down
C15orf20,PACSIN2	DNA HELICASE HOMOLOG (FRAGMENT)	109818	0.525861	down
FCGR1A,SFRP2	PANCREAS TUMOR-RELATED PROTEIN	258802	0.527048	down
ATAD3B	AAA-ATPASE TOB3	83858	0.527393	down
GMDS	GDP-MANNOSE 4,6 DEHYDRATASE (EC 4.2.1.47) (GDP-D-MANNOSE DEHYDRATASE) (GMD)	6018102	0.528806	down
CHES1	CHECKPOINT SUPPRESSOR 1	813399	0.528811	down
FLJ20582	PRO1914.	38108	0.529709	down
DDX21	NUCLEOLAR PROTEIN GU2; RNA HELICASE II/GU BETA	2454105	0.530241	down
EIF3S12	PRO0457.	2286749	0.530304	down
CD69	EARLY ACTIVATION ANTIGEN CD69 (EARLY T-CELL ACTIVATION ANTIGEN P60) (GP32/28) (LEU-23) (MLR-3) (EA1) (BL-AC/P26) (ACTIVATION INDUCER MOLECULE) (AIM)	704459	0.531755	down
PIPOX	L-PIPECOLIC ACID OXIDASE.	191572	0.533382	down
NOTCH2NL,TXNRD2	THIOREDOXIN REDUCTASE BETA	114861	0.53521	down
PPARGC1B	PGC-1-RELATED ESTROGEN RECEPTOR ALPHA COACTIVATOR; PEROXISOME PROLIFERATOR-ACTIVATED RECEPTOR GAMMA COACTIVATOR 1 BETA	4899265	0.53627	down
MT1X	METALLOTHIONEIN-IL (MT-1L) (MT1X).	6155996	0.536882	down
DHFR	DIHYDROFOLATE REDUCTASE EC 1.5.1.-	123971	0.538703	down
C6orf108	PUTATIVE C-MYC-RESPONSIVE	298414	0.538736	down
MAP4K1	MITOGEN-ACTIVATED PROTEIN KINASE KINASE KINASE KINASE 1	2280669	0.539074	down
NASP	NUCLEAR AUTOANTIGENIC SPERM PROTEIN (NASP)	5500582	0.539095	down
PPP1R9A	NEURABIN-I (NEURAL TISSUE-SPECIFIC F-ACTIN BINDING PROTEIN I) (PROTEIN PHOSPHATASE 1 REGULATORY SUBUNIT 9A) (FRAGMENT)	942306	0.539865	down
Pfs2	HSPC037 PROTEIN (CDNA FLJ10413 FIS, CLONE NT2RP1000063) (DC5).	205460	0.53995	down
GATS,STAG3	WUGSC:H_DJ130H16	5287417	0.540186	down
CCL22	SMALL INDUCIBLE CYTOKINE A22 PRECURSOR (CCL22) (MACROPHAGE-DERIVED CHEMOKINE) (STIMULATED T CELL CHEMOTACTIC PROTEIN 1) (CC CHEMOKINE STCP-1)	4141665	0.543199	down
IFI30	GAMMA-INTERFERON INDUCIBLE LYSOSOMAL THIOL REDUCTASE PRECURSOR (GAMMA-INTERFERON-INDUCIBLE PROTEIN IP-30)	502861	0.544157	down
PTMA	PROTHYMOSIN ALPHA.	2210175	0.544888	down
TCEA1	TRANSCRIPTION ELONGATION FACTOR S-II (TRANSCRIPTION ELONGATION FACTORA).	26531	0.546114	down
WWP2	NEDD-4-LIKE UBIQUITIN-PROTEIN LIGASE; WW DOMAIN-CONTAINING PROTEIN 2	2401748	0.54619	down
INPP5B	HYPOTHETICAL 11.0 KDA PROTEIN (ORF2).	258235	0.546797	down
MT1G	0	194569	0.54726	down
NCL,ATP8B1	POTENTIAL PHOSPHOLIPID TRANSPORTING ATPASE	2968158	0.547473	down
OAZ2	ORNITHINE DECARBOXYLASE ANTIZYME 2 (ODC-AZ 2) (AZ2).	1644829	0.547864	down
ZNF273	ZINC FINGER PROTEIN 92 (ZINC FINGER PROTEIN HTF12) (FRAGMENT)	297731	0.549043	down
ANKHD1	CDNA: FLJ22206 FIS, CLONE HRC01431 (FRAGMENT).	2357262	0.550164	down
ZNF43	ZINC FINGER PROTEIN 43 (ZINC PROTEIN HTF6) (ZINC FINGER PROTEINKOX27).	2222705	0.551782	down
NUSAP1	CLONE HQ0310 PRO0310P1	299485	0.552395	down
NOL5A	NUCLEOLAR PROTEIN NOP56 (NUCLEOLAR PROTEIN 5A)	787891	0.553864	down
PHF17	CDNA: FLJ22479 FIS, CLONE HRC10831.	156154	0.554155	down
ADSL	ADENYLOSUCCINATE LYASE (EC 4.3.2.2) (ADENYLOSUCCINASE) (ASL) (ASASE)	27665	0.554323	down
RPA3	REPLICATION PROTEIN A 14 KDA SUBUNIT (RP-A) (RF-A) (REPLICATION FACTOR-A PROTEIN 3)	357239	0.554386	down
novel_ENSMBL	CDNA FLJ10956 FIS, CLONE PLACE1000420, WEAKLY SIMILAR TO7,8-DIHYDRO-8-OXOGUANINE TRIPHOSPHATASE (EC 3.1.6.-).	2209458	0.554621	down
PI4K2B	PHOSPHATIDYLINOSITOL 4-KINASE TYPE-II BETA	5499668	0.555254	down
ZNF404	ZINC FINGER PROTEIN 45 (BRC1744)	279197	0.555747	down
MSH2	DNA MISMATCH REPAIR PROTEIN MSH2	32790	0.556632	down
LYAR	HYPOTHETICAL 43.6 KDA PROTEIN.	767163	0.55873	down
C14orf160	SIMILAR TO HYPOTHETICAL PROTEIN FLJ12618.	3895326	0.559509	down
MGC40397	0	788507	0.559973	down
HRASLS3	H-REV 107 PROTEIN HOMOLOG.	486763	0.560041	down
FLJ10439	CDNA FLJ10439 FIS, CLONE NT2RP1000688.	5538062	0.561415	down
novel_ENSMBL	HYPOTHETICAL 51.5 KDA PROTEIN.	155750	0.561421	down
EXOSC9	POLYMYOSITIS/SCLERODERMA AUTOANTIGEN 1 (AUTOANTIGEN PM/SCL 1) (POLYMYOSITIS/SCLERODERMA AUTOANTIGEN 75 KDA) (PM/SCL-75) (P75 POLYMYOSITIS-SCLERODERMA OVERLAP SYNDROME ASSOCIATED AUTOANTIGEN)	268928	0.562518	down
UPF3B	SIMILAR TO YEAST UPF3, VARIANT B, ISOFORM 2; REGULATOR OF NONSENSE TRANSCRIPTS 3B; UPF3 HOMOLOG (S. CEREVISIAE) B	2211711	0.563666	down
ARHN	RHO-RELATED GTP-BINDING PROTEIN RHON (RHO7) (RND2)	5315098	0.563735	down
MRPL16	MITOCHONDRIAL RIBOSOMAL PROTEIN L16 (L16MT).	246159	0.563893	down
KIAA1045	KIAA1045 PROTEIN (FRAGMENT).	176644	0.564328	down
ACAD8	ACYL-COENZYME A DEHYDROGENASE FAMILY, MEMBER 8; ACYL-COENZYME A DEHYDROGENASE 8	210623	0.564464	down
ART3	TESTIS ECTO-ADP-RIBOSYLTRANSFERASE PRECURSOR (EC 2.4.2.31) (TESTIS NAD(P)(+)--ARGININE ADP-RIBOSYLTRANSFERASE) (TESTIS MONO(ADP- RIBOSYL)TRANSFERASE)	48161	0.565564	down
HMGB1	HIGH MOBILITY GROUP PROTEIN 1-LIKE 10 (HMG-1L10)	6016301	0.566521	down
THY28	HSPC144.	743351	0.567011	down
CDC20	CELL DIVISION CYCLE 20; CDC20 (CELL DIVISION CYCLE 20, S. CEREVISIAE, HOMOLOG); CELL DIVISION CYCLE 20, S. CEREVISIAE, HOMOLOG OF; CELL DIVISION CYCLE 20, S.CEREVISIAE HOMOLOG	129381	0.56752	down
HMGB3	HIGH MOBILITY GROUP PROTEIN 4 (HMG-4) (HIGH MOBILITY GROUP PROTEIN 2A) (HMG-2A)	124836	0.569154	down
RPP25	CDNA FLJ20374 FIS, CLONE HUV00348.	724121	0.572002	down
RANBP1	0	5242862	0.572733	down
EPHA1	EPHRIN TYPE-A RECEPTOR 1 PRECURSOR (EC 2.7.1.112) (TYROSINE-PROTEIN KINASE RECEPTOR EPH)	305606	0.572755	down
SPG20	BA251J8.2.1 (KIAA0610, ISOFORM 1).	159097	0.574699	down
WDR12	CDNA FIS, CLONE , WEAKLY SIMILAR TO MICROTUBULE ASSOCIATED PROTEIN	4370908	0.574845	down
novel_ENSMBL	ALU SUBFAMILY SEQUENCE CONTAMINATION WARNING	135129	0.575605	down
UBE2C	UBIQUITIN-CONJUGATING ENZYME E2 H10 (EC 6.3.2.19) (UBIQUITIN-PROTEINLIGASE) (UBIQUITIN CARRIER PROTEIN).	295286	0.575881	down
HSPC111	PROTEIN CGI-117 (PROTEIN HSPC111)	121755	0.576985	down
BICD2,MAT2B	METHIONINE ADENOSYLTRANSFERASE II, BETA; DTDP-4-KETO-6-DEOXY-D-GLUCOSE 4-REDUCTASE; BETA REGULATORY SUBUNIT OF METHIONINE ADENOSYLTRANSFERASE	36152	0.577021	down
CUL1	CULLIN HOMOLOG 1 (CUL-1)	5785578	0.577293	down
PRIM2A	DJ71H19.1 (DNA PRIMASE LARGE SUBUNIT (P58)) (FRAGMENT)	5495851	0.5775	down
MT1B	METALLOTHIONEIN-IB (MT-1B).	232772	0.578517	down
UNG	URACIL-DNA GLYCOSYLASE, MITOCHONDRIAL PRECURSOR (EC 3.2.2.-) (UDG)	293111	0.578662	down
novel_ENSMBL	UBIQUITIN PROTEIN LIGASE E3	3070554	0.580015	down
novel_ENSMBL	SERINE PALMITOYLTRANSFERASE 1 (EC 2.3.1.50) (LONG CHAIN BASE BIOSYNTHESIS PROTEIN 1) (LCB 1) (SERINE-PALMITOYL-COA TRANSFERASE 1) (SPT 1) (SPT1)	1755162	0.580034	down
CXXC6	KIAA1676 PROTEIN (FRAGMENT).	2308163	0.580325	down
IQCD	0	2242544	0.581494	down
C2F	C2F PROTEIN	10436	0.58156	down
FLJ12439	CDNA FLJ12439 FIS, CLONE NT2RM1000127.	2107440	0.582117	down
KCTD14	UNKNOWN (PROTEIN FOR MGC:3993) (PROTEIN FOR MGC:2376).	46156	0.582302	down
MPP1	55 KDA ERYTHROCYTE MEMBRANE PROTEIN (P55)	207947	0.585121	down
TDGF1	TERATOCARCINOMA-DERIVED GROWTH FACTOR 1 (EPIDERMAL GROWTH FACTOR-LIKECRIPTO PROTEIN CR1) (CRIPTO-1 GROWTH FACTOR) (CRGF).	968435	0.586724	down
RNASEH2A	RIBONUCLEASE HI LARGE SUBUNIT (EC 3.1.26.-) (RNASE HI LARGE SUBUNIT) (RNASE H(35)) (RIBONUCLEASE H2) (RNASE H2)	299432	0.587086	down
ETV4	ADENOVIRUS E1A ENHANCER BINDING PROTEIN (E1A-F) (ETS TRANSLOCATIONVARIANT 4) (FRAGMENT).	430297	0.587364	down
SNRPB	SMALL NUCLEAR RIBONUCLEOPROTEIN ASSOCIATED PROTEINS B AND B' (SNRNP-B) (SM PROTEIN B/B') (SM-B/SM-B') (SMB/SMB')	723775	0.588187	down
RNU22	0	810132	0.588907	down
ZNF295	ZINC FINGER PROTEIN 295.	222293	0.5901	down
RABEP1	RABAPTIN-5.	470382	0.590711	down
novel_ENSMBL	CATHEPSIN PRECURSOR	2299317	0.590933	down
RFC2	ACTIVATOR 1 40 KDA SUBUNIT (REPLICATION FACTOR C 40 KDA SUBUNIT) (A1 40 KDA SUBUNIT) (RF-C 40 KDA SUBUNIT) (RFC40)	5582345	0.591211	down
HMGB1	HIGH MOBILITY GROUP PROTEIN 1 (HMG-1)	6067961	0.591762	down
EXO1	EXONUCLEASE 1, ISOFORM B; RAD2 NUCLEASE FAMILY MEMBER, HOMOLOG OF S. CEREVISIAE EXONUCLEASE 1	4346846	0.594365	down
LOC221091,SH2D2A	SH2 DOMAIN PROTEIN 2A (T CELL-SPECIFIC ADAPTER PROTEIN) (TSAD) (VEGF RECEPTOR-ASSOCIATED PROTEIN) (SH2 DOMAIN CONTAINING ADAPTER PROTEIN)	2454476	0.595483	down
novel_ENSMBL	0	1708673	0.595729	down
MCM5	DNA REPLICATION LICENSING FACTOR MCM5 (CDC46 HOMOLOG) (P1-CDC46)	376607	0.597472	down
CKMT1	CREATINE KINASE, UBIQUITOUS MITOCHONDRIAL PRECURSOR (EC 2.7.3.2) (U-MTCK) (MIA-CK) (ACIDIC-TYPE MITOCHONDRIAL CREATINE KINASE).	363167	0.598226	down
GNL3	E2IG3.	44174	0.599215	down
HK1	HEXOKINASE, TYPE I (EC 2.7.1.1) (HK I) (BRAIN FORM HEXOKINASE)	6155468	0.599286	down
SDHA	SUCCINATE DEHYDROGENASE [UBIQUINONE] FLAVOPROTEIN SUBUNIT, MITOCHONDRIAL PRECURSOR (EC 1.3.5.1) (FP) (FLAVOPROTEIN SUBUNIT OF COMPLEX II)	2410047	0.599328	down
DFFA	DNA FRAGMENTATION FACTOR ALPHA SUBUNIT (DNA FRAGMENTATION FACTOR 45 KDA SUBUNIT) (DFF-45) (INHIBITOR OF CAD) (ICAD)	2257829	0.599413	down
PRR6,FDX1	0	301970	0.599492	down
WDR12	WD-REPEAT PROTEIN 12 (YTM1 HOMOLOG)	2261654	0.599781	down
NQO2	0	6063358	0.600293	down
GFAP	GLIAL FIBRILLARY ACIDIC PROTEIN, ASTROCYTE (GFAP)	1686213	0.600482	down
GNL2	AUTOANTIGEN NGP-1	783629	0.601366	down
novel_ENSMBL	VACCINIA RELATED KINASE 1; VACCINIA-RELATED KINASE-1	2140125	0.601832	down
NFE2L3	NUCLEAR FACTOR (ERYTHROID-DERIVED 2)-LIKE 3; NF-E2-RELATED FACTOR 3	32759	0.601986	down
KIAA1576	KIAA1576 PROTEIN (FRAGMENT).	490672	0.601998	down
CHN1	N-CHIMAERIN (NC) (N-CHIMERIN) (ALPHA CHIMERIN) (A-CHIMAERIN)	2852287	0.602241	down
UNQ470	0	129647	0.60275	down
C9orf114	ENDONUCLEASE G, MITOCHONDRIAL PRECURSOR (EC 3.1.30.-) (ENDO G).	51815	0.602786	down
ADRBK2	0	242986	0.602819	down
RTN4IP1	NOGO-INTERACTING MITOCHONDRIAL PROTEIN	2132586	0.602921	down
CDC25C	M-PHASE INDUCER PHOSPHATASE 3 (EC 3.1.3.48) (DUAL SPECIFICITYPHOSPHATASE CDC25C).	429755	0.60339	down
PARP1	POLY [ADP-RIBOSE] POLYMERASE-1 (EC 2.4.2.30) (PARP-1) (ADPRT) (NAD(+) ADP-RIBOSYLTRANSFERASE-1) (POLY[ADP-RIBOSE] SYNTHETASE-1)	29863	0.604741	down
novel_ENSMBL	GALANIN RECEPTOR TYPE 2 (GAL2-R) (GALR2).	3706588	0.60502	down
LOC148206	ZINC FINGER PROTEIN	1438626	0.606126	down
TEX10	CDNA FLJ20287 FIS, CLONE HEP04390.	757953	0.60619	down
KIF20A	RABKINESIN-6 (RAB6-INTERACTING KINESIN-LIKE PROTEIN) (GG10_2)	5000091	0.606437	down
TREX2	X-LINKED PROTEIN STS1769.	2391963	0.606478	down
PARD6A	TAX INTERACTION PROTEIN 40; PAR-6 (PARTITIONING DEFECTIVE 6, C.ELEGANS) HOMOLOG ALPHA	36707	0.607	down
TPCN2	TWO-PORE CALCIUM CHANNEL PROTEIN 2	2327344	0.607783	down
ECHDC1	UNCHARACTERIZED HYPOTHALAMUS PROTEIN HCDASE	131825	0.607998	down
KLF1	ERYTHROID KRUEPPEL-LIKE TRANSCRIPTION FACTOR (EKLF) (ERYTHROID TRANSCRIPTION FACTOR)	211216	0.609165	down
RPP30	RIBONUCLEASE P PROTEIN SUBUNIT P30 (EC 3.1.26.5) (RNASEP PROTEIN P30) (RNASE P SUBUNIT 2)	190158	0.610775	down
PRIM2A	DJ422B11.1.1 (DNA PRIMASE LARGE SUBUNIT (POLYPEPTIDE 2A, P58)) (FRAGMENT)	292278	0.611089	down
TPCN2	TWO-PORE CALCIUM CHANNEL PROTEIN 2	219931	0.612296	down
VDP	GENERAL VESICULAR TRANSPORT FACTOR P115 (TRANSCYTOSIS ASSOCIATED PROTEIN) (TAP) (VESICLE DOCKING PROTEIN)	5496921	0.612423	down
ZNF462	ZINC FINGER PROTEIN	4472633	0.612643	down
PHF15	KIAA0239 PROTEIN (FRAGMENT).	3897936	0.613464	down
XPO1	EXPORTIN 1; CRM1, YEAST, HOMOLOG; EXPORTIN-1 (REQUIRED FOR CHROMOSOME REGION MAINTENANCE); EXPORTIN 1 (CRM1, YEAST, HOMOLOG)	259364	0.613631	down
SMS	SPERMINE SYNTHASE (EC 2.5.1.22) (SPERMIDINE AMINOPROPYLTRANSFERASE) (SPMSY)	2252892	0.613677	down
SCO1	SCO1 PROTEIN HOMOLOG, MITOCHONDRIAL PRECURSOR	242854	0.613706	down
ZSCAN2	ZINC FINGER PROTEIN	2686461	0.614276	down
NCL	NUCLEOLIN (PROTEIN C23)	1950727	0.61464	down
RRS1	HYPOTHETICAL PROTEIN KIAA0112 (HA0609) (FRAGMENT).	172179	0.614803	down
FLJ31265	0	6175666	0.615086	down
OGFRL1	CDNA: FLJ21079 FIS, CLONE CAS02253.	127924	0.615477	down
CSPG2	VERSICAN CORE PROTEIN PRECURSOR (LARGE FIBROBLAST PROTEOGLYCAN) (CHONDROITIN SULFATE PROTEOGLYCAN CORE PROTEIN 2) (PG-M) (GLIAL HYALURONATE-BINDING PROTEIN) (GHAP)	201932	0.615739	down
ABHD9	EPOXIDE HYDROLASE (EC 3.3.2.3).	4776437	0.616647	down
SMA4	BETA GLUCURONIDASE PRECURSOR	470648	0.616647	down
ORC1L	ORIGIN RECOGNITION COMPLEX SUBUNIT 1 (REPLICATION CONTROL PROTEIN 1)	121313	0.616873	down
ICAM3	INTERCELLULAR ADHESION MOLECULE-3 PRECURSOR (ICAM-3) (ICAM-R) (CDW50) (CD50 ANTIGEN)	754080	0.61738	down
FLJ20244	PROBABLE N(2),N(2)-DIMETHYLGUANOSINE TRNA METHYLTRANSFERASE (EC 2.1.1.32) (TRNA(GUANINE-26,N(2)-N(2)) METHYLTRANSFERASE) (TRNA 2,2- DIMETHYLGUANOSINE-26 METHYLTRANSFERASE) (TRNA(M(2,2)G26)DIMETHYLTRANSFERASE)	181783	0.618726	down
MT3	METALLOTHIONEIN-III (MT-III) (GROWTH INHIBITORY FACTOR) (GIF) (GIFB)	2104626	0.618807	down
C6orf57	0	129641	0.618905	down
LRRN6A	GLIOMA AMPLIFIED ON CHROMOSOME 1 PROTEIN	47748	0.619457	down
ALDH3A2	FATTY ALDEHYDE DEHYDROGENASE (EC 1.2.1.3) (ALDEHYDE DEHYDROGENASE, MICROSOMAL) (ALDH CLASS 3)	813624	0.62045	down
novel_ENSMBL	IL-1BETA-REGULATED NEUTROPHIL SURVIVAL PROTEIN.	2251231	0.620592	down
HPS3	HISTONE H2A.X (H2A/X).	1350727	0.621565	down
CXorf35	0	2498514	0.621944	down
HSPC150,AKR1A1,KIAA0174	UBIQUITIN-CONJUGATING ENZYME ISOLOG (HSPC150) (UBIQUITIN-CONJUGATINGENZYME E2) (CDNA FLJ20497 FIS, CLONE KAT08890) (HSPC150 PROTEINSIMILAR TO UBIQUITIN-CONJUGATING ENZYME).	258170	0.622757	down
BIRC5	BACULOVIRAL IAP REPEAT-CONTAINING PROTEIN 5 (APOPTOSIS INHIBITOR SURVIVIN) (APOPTOSIS INHIBITOR 4)	796694	0.622765	down
DCC1	HYPOTHETICAL 44.8 KDA PROTEIN.	2289571	0.623464	down
HMGB3	HIGH MOBILITY GROUP PROTEIN HMG	5579468	0.623906	down
FKBP1B	12.6 KDA FK506-BINDING PROTEIN (FKBP-12.6) (PEPTIDYL-PROLYL CIS-TRANS ISOMERASE) (EC 5.2.1.8) (PPIASE) (ROTAMASE) (IMMUNOPHILIN FKBP12.6)	5259538	0.623967	down
BM039	UNCHARACTERIZED BONE MARROW PROTEIN BM039.	4827297	0.62402	down
CDKN3	CYCLIN-DEPENDENT KINASE INHIBITOR 3 (EC 3.1.3.48) (EC 3.1.3.16) (CDK2- ASSOCIATED DUAL SPECIFICITY PHOSPHATASE) (KINASE ASSOCIATED PHOSPHATASE) (CYCLIN-DEPENDENT KINASE INTERACTING PROTEIN 2) (CYCLIN- DEPENDENT KINASE INTERAC [Source:SWISSPROT;Acc:Q16667]	293274	0.624862	down
DAXX	ETS1 ASSOCIATED PROTEIN EAP1/DAXX.	292042	0.625123	down
MCM3	DNA REPLICATION LICENSING FACTOR MCM3 (DNA POLYMERASE ALPHA HOLOENZYME-ASSOCIATED PROTEIN P1) (RLF BETA SUBUNIT) (P102 PROTEIN) (P1-MCM3)	292142	0.625163	down
MRRF	HYPOTHETICAL 20.5 KDA PROTEIN (FRAGMENT).	232918	0.626023	down
UGP2	UTP--GLUCOSE-1-PHOSPHATE URIDYLYLTRANSFERASE 1 (EC 2.7.7.9) (UDP-GLUCOSE PYROPHOSPHORYLASE 1) (UDPGP 1) (UGPASE 1).	488888	0.627181	down
CSE1L	IMPORTIN-ALPHA RE-EXPORTER (CHROMOSOME SEGREGATION 1-LIKE PROTEIN) (CELLULAR APOPTOSIS SUSCEPTIBILITY PROTEIN)	122814	0.627255	down
DKFZP586L0724	CDNA FLJ13640 FIS, CLONE PLACE1011221.	825282	0.627316	down
FLJ12787	CDNA FLJ12787 FIS, CLONE NT2RP2001943.	488155	0.627854	down
PPP1CC	SERINE/THREONINE PROTEIN PHOSPHATASE PP1-GAMMA CATALYTIC SUBUNIT (EC 3.1.3.16) (PP-1G)	279216	0.6281	down
novel_ENSMBL	EUKARYOTIC TRANSLATION INITIATION FACTOR 1A (EIF-1A) (EIF-4C)	6016777	0.628561	down
GTF2F2	TRANSCRIPTION INITIATION FACTOR IIF, BETA SUBUNIT (TFIIF-BETA) (TRANSCRIPTION INITIATION FACTOR RAP30)	6058668	0.628785	down
MGC12935	HYPOTHETICAL 5.1 KDA PROTEIN.	4763311	0.629129	down
STRBP	SPERMATID PERINUCLEAR RNA-BINDING PROTEIN.	4372281	0.629205	down
LSM6	U6 SNRNA-ASSOCIATED SM-LIKE PROTEIN LSM6.	299844	0.629273	down
C20orf129	DJ616B8.3 (NOVEL GENE) (FRAGMENT)	292241	0.629383	down
C2F	C2F PROTEIN	346361	0.629941	down
SNRPA1	U2 SMALL NUCLEAR RIBONUCLEOPROTEIN A' (U2 SNRNP-A').	307959	0.630025	down
TCEAL3,SMA4	SMA3 PROTEIN.	488117	0.63069	down
YWHAZ	14 3 3 PROTEIN PROTEIN KINASE C INHIBITOR PROTEIN 1 KCIP	5443312	0.631545	down
TIMM50	PRO1512.	5557466	0.631963	down
CD24,C21orf57	SIGNAL TRANSDUCER CD24 PRECURSOR	789348	0.632022	down
TIMELESS	TIMELESS	5797097	0.63205	down
TRIP13	THYROID HORMONE RECEPTOR INTERACTOR 13; THYROID RECEPTOR INTERACTING PROTEIN 13	198233	0.6321	down
BXDC1	HYPOTHETICAL PROTEIN FLJ21087 (FRAGMENT).	773331	0.632279	down
MRPL3	MITOCHONDRIAL 60S RIBOSOMAL PROTEIN L3 (L3MT)	214665	0.632934	down
MCM6	DNA REPLICATION LICENSING FACTOR MCM6 (P105MCM)	109169	0.633581	down
SIAH1	HSIAH1 (SIAH1 PROTEIN).	380736	0.633624	down
GEMIN6	GEMIN 6	6024121	0.633974	down
POU2F1	OCTAMER-BINDING TRANSCRIPTION FACTOR 1 (OTF-1) (NF-A1).	192694	0.634553	down
NDUFAB1	ACYL CARRIER PROTEIN, MITOCHONDRIAL PRECURSOR (ACP) (NADH-UBIQUINONE OXIDOREDUCTASE 9.6 KDA SUBUNIT) (CI-SDAP)	116063	0.634881	down
POLD1	DNA POLYMERASE DELTA CATALYTIC SUBUNIT (EC 2.7.7.7) (DNA POLYMERASE DELTA SUBUNIT P125)	2211754	0.634892	down
PSMB10	PROTEASOME SUBUNIT BETA TYPE 10 PRECURSOR (EC 3.4.25.1) (PROTEASOME MECL-1) (MACROPAIN SUBUNIT MECL-1) (MULTICATALYTIC ENDOPEPTIDASE COMPLEX SUBUNIT MECL-1)	753407	0.635874	down
ZNF313	ZINC FINGER PROTEIN 313	197348	0.636559	down
C20orf19	DJ872K7.5 (HYPOTHALAMUS PROTEIN HT013) (FRAGMENT)	172802	0.63688	down
KIAA0427	HYPOTHETICAL PROTEIN KIAA0427.	39249	0.637169	down
KIF2C	MITOTIC CENTROMERE-ASSOCIATED KINESIN (MCAK) (KINESIN-LIKE PROTEIN 6)	4996890	0.637484	down
RAMP	L2DTL PROTEIN.	126650	0.637673	down
DNAJC12	J DOMAIN CONTAINING PROTEIN 1	246991	0.637816	down
DKC1	DYSKERIN (NUCLEOLAR PROTEIN NAP57) (CBF5 HOMOLOG)	502104	0.637925	down
MAP2K2,LOC284701	DUAL SPECIFICITY MITOGEN ACTIVATED PROTEIN KINASE KINASE 1 EC 2.7.1.- MAP KINASE KINASE 1 MAPKK 1 ERK ACTIVATOR KINASE 1 MAPK/ERK KINASE 1	5805496	0.638085	down
PHGDH	D-3-PHOSPHOGLYCERATE DEHYDROGENASE (EC 1.1.1.95) (3-PGDH)	45942	0.638441	down
HIST1H3E	HISTONE H3.1 (H3/A) (H3/C) (H3/D) (H3/F) (H3/H) (H3/I) (H3/J) (H3/K) (H3/L)	8353	0.63855	down
PBP	PHOSPHATIDYLETHANOLAMINE-BINDING PROTEIN (PEBP) (NEUROPOLYPEPTIDE H3) (HIPPOCAMPAL CHOLINERGIC NEUROSTIMULATING PEPTIDE) (HCNP) (RAF KINASE INHIBITOR PROTEIN) (RKIP)	266153	0.638948	down
NLN	NEUROLYSIN, MITOCHONDRIAL PRECURSOR (EC 3.4.24.16) (NEUROTENSIN ENDOPEPTIDASE) (MITOCHONDRIAL OLIGOPEPTIDASE M) (MICROSOMAL ENDOPEPTIDASE) (MEP)	40658	0.639019	down
MRPL36	PUTATIVE RIBOSOMAL PROTEIN L36 (MITOCHONDRIAL RIBOSOMAL PROTEIN L36)(L36MT).	214160	0.639905	down
C14orf92	KIAA0737 PROTEIN.	2241546	0.640267	down
GSTA4	GLUTATHIONE S-TRANSFERASE A4-4 (EC 2.5.1.18) (GST CLASS-ALPHA).	1752001	0.640702	down
ALG6	DOLICHYL PYROPHOSPHATE MAN9GLCNAC2 ALPHA-1,3-GLUCOSYLTRANSFERASE (EC 2.4.1.-) (DOLICHYL-P-GLC:MAN9GLCNAC2-PP-DOLICHYL GLUCOSYLTRANSFERASE) (MY046 PROTEIN)	2157804	0.640783	down
MAD2L2	MITOTIC SPINDLE ASSEMBLY CHECKPOINT PROTEIN MAD2B (MAD2-LIKE 2) (HREV7)	5474549	0.642244	down
C6orf192	DJ55C23.6 GENE PRODUCT	785469	0.642506	down
AURKB	AURORA-RELATED KINASE 2 (SERINE/THREONINE KINASE 12).	200181	0.643557	down
CKS1B	0	309075	0.643621	down
FLJ14668	0	4778201	0.643816	down
TCF4	TRANSCRIPTION FACTOR 4 (IMMUNOGLOBULIN TRANSCRIPTION FACTOR 2) (ITF-2)(SL3-3 ENHANCER FACTOR 2) (SEF-2).	743205	0.644132	down
TOP3A	DNA TOPOISOMERASE III ALPHA (EC 5.99.1.2)	7156	0.645095	down
PCNXL2	KIAA0435 PROTEIN.	50012	0.645752	down
CHCHD3	CDNA FLJ20420 FIS, CLONE KAT02462.	124372	0.645791	down
MGC52000,MGC13005	HYPOTHETICAL 4.6 KDA PROTEIN.	2113011	0.646191	down
CDCA3	CHROMOSOME 12P13 SEQUENCE; HTGS PHASE 3, COMPLETE SEQUENCE (SIMILAR TOGENE RICH CLUSTER, C8 GENE).	723998	0.646917	down
PHB	PROHIBITIN.	193413	0.647077	down
LOC349114,ETS2	0	52650	0.647501	down
MGC21881	KERATINOCYTE GROWTH FACTOR PRECURSOR KGF FIBROBLAST GROWTH FACTOR 7 FGF 7 HBGF	206962	0.647504	down
MGST1	MICROSOMAL GLUTATHIONE S-TRANSFERASE 1 (EC 2.5.1.18) (MICROSOMAL GST- 1) (MICROSOMAL GST-I)	4706790	0.647685	down
GSTM3	GLUTATHIONE S-TRANSFERASE MU 3 (EC 2.5.1.18) (GSTM3-3) (GST CLASS-MU 3) (HGSTM3-3)	137940	0.647804	down
RAMP3	RECEPTOR ACTIVITY-MODIFYING PROTEIN 3 PRECURSOR (CRLR ACTIVITY- MODIFYING-PROTEIN 3) (CALCITONIN-RECEPTOR-LIKE RECEPTOR-ACTIVITY- MODIFYING-PROTEIN 3)	343595	0.648112	down
FLJ10774	CDNA FLJ10774 FIS, CLONE NT2RP4000290 (FRAGMENT).	193700	0.649891	down
SKB1	SKB1 HOMOLOG (S. POMBE); SKB1 (S. CEREVISIAE) HOMOLOG; SKB1 (S. POMBE) HOMOLOG	245102	0.650639	down
NDUFA6	NADH-UBIQUINONE OXIDOREDUCTASE B14 SUBUNIT (EC 1.6.5.3) (EC 1.6.99.3) (COMPLEX I-B14) (CI-B14)	1901040	0.651578	down
FXYD5	FXYD DOMAIN-CONTAINING ION TRANSPORT REGULATOR 5 PRECURSOR (DYSADHERIN) (HSPC113)	486300	0.651851	down
C10orf97	CDNA FLJ13397 FIS, CLONE PLACE1001351.	2069225	0.652714	down
NOLA2	NUCLEOLAR PROTEIN FAMILY A, MEMBER 2; LIKELY HOMOLOG OF YEAST NHP2, COMPONENT OF THE H/ACA SNORNP	6061149	0.652889	down
GALNT6	POLYPEPTIDE N-ACETYLGALACTOSAMINYLTRANSFERASE 6; UDP-N-ACETYL-ALPHA-D-GALACTOSAMINE:POLYPEPTIDE N-ACETYLGALACTOSAMINYLTRANSFERASE 6; UDP-GALNAC:POLYPEPTIDE N-ACETYLGALACTOSAMINYLTRANSFERASE 6; PROTEIN-UDP ACETYLGALACTOSAMINYL [Source:RefSeq;Acc:NM_007210]	470964	0.653099	down
SNX5	SORTING NEXIN 5	292930	0.653119	down
TIMM13	MITOCHONDRIAL IMPORT INNER MEMBRANE TRANSLOCASE SUBUNIT TIM13 B	785853	0.653606	down
RANBP1	RAN-SPECIFIC GTPASE-ACTIVATING PROTEIN (RAN BINDING PROTEIN 1) (RANBP1)	429818	0.653666	down
KPNA2	IMPORTIN ALPHA-2 SUBUNIT (KARYOPHERIN ALPHA-2 SUBUNIT) (SRP1-ALPHA)(RAG COHORT PROTEIN 1).	66617	0.653853	down
C20orf72	BA504H3.4 (NOVEL PROTEIN).	725562	0.653857	down
EBPL	EMOPAMIL BINDING RELATED PROTEIN	274122	0.653923	down
FLJ20105	CDNA FLJ20105 FIS, CLONE COL04811.	725238	0.654287	down
TOP1MT	DNA TOPOISOMERASE I, MITOCHONDRIAL PRECURSOR (EC 5.99.1.2) (TOP1MT)	5738348	0.654887	down
DKFZp434N062	AMBIGUOUS	2371808	0.655014	down
FLJ22318	CDNA: FLJ22318 FIS, CLONE HRC05303.	767827	0.655128	down
MRPL4	MITOCHONDRIAL RIBOSOMAL PROTEIN L4	726187	0.655732	down
MRPS12	28S RIBOSOMAL PROTEIN S12, MITOCHONDRIAL PRECURSOR (MPR-S12) (MT- RPS12)	213649	0.656079	down
MFGE8	LACTADHERIN PRECURSOR (MILK FAT GLOBULE-EGF FACTOR 8) (MFG-E8) (HMFG) (BREAST EPITHELIAL ANTIGEN BA46) (MFGM) [CONTAINS: MEDIN]	44854	0.656556	down
novel_ENSMBL	HELICASE (FRAGMENT)	229354	0.656704	down
CYP39A1	CYTOCHROME P450 39A1 (EC 1.14.13.-) (OXYSTEROL 7-ALPHA-HYDROXYLASE) (HCYP39A1)	4747265	0.657086	down
FLJ10116	HDCGA21P (FRAGMENT).	269800	0.657186	down
BARD1	BRCA1-ASSOCIATED RING DOMAIN PROTEIN 1 (BARD-1)	128171	0.657303	down
PABPN1	POLY(A)-BINDING PROTEIN, NUCLEAR 1; POLY(A) BINDING PROTEIN II; OCULOPHARYNGEAL MUSCULAR DYSTROPHY; POLY(A) BINDING PROTEIN 2	5578209	0.657701	down
CHC1	REGULATOR OF CHROMOSOME CONDENSATION (CELL CYCLE REGULATORY PROTEIN)	724615	0.658023	down
MRPL11	CGI-113 PROTEIN (MITOCHONDRIAL RIBOSOMAL PROTEIN L11) (L11MT).	193580	0.658394	down
RRAS2	RAS-RELATED PROTEIN R-RAS2 (RAS-LIKE PROTEIN TC21) (TERATOCARCINOMA ONCOGENE)	139638	0.658507	down
CUTC	CGI-32 PROTEIN	742832	0.65914	down
FLJ12666	CDNA FLJ12666 FIS, CLONE NT2RM4002256.	5563088	0.659652	down
CCAR1	CDNA FLJ10590 FIS, CLONE NT2RP2004392, WEAKLY SIMILAR TO MNN4PROTEIN.	2447881	0.659722	down
HIST1H3E	HISTONE H3.1 (H3/A) (H3/C) (H3/D) (H3/F) (H3/H) (H3/I) (H3/J) (H3/K) (H3/L)	1524557	0.660555	down
MLF1IP	CDNA: FLJ23468 FIS, CLONE HSI11603.	134141	0.660776	down
JAZF1	0	781472	0.660987	down
KLF9,FOXO1A	FORKHEAD BOX PROTEIN O1A (FORKHEAD IN RHABDOMYOSARCOMA)	113919	0.661658	down
TRPS1,DPH2L2	ZINC FINGER TRANSCRIPTION FACTOR TRPS1 (ZINC FINGER PROTEIN GC79) (TRICHO-RHINO-PHALANGEAL SYNDROME TYPE I PROTEIN)	202301	0.66168	down
LZTFL1	LEUCINE ZIPPER TRANSCRIPTION FACTOR-LIKE 1.	6168428	0.661928	down
ITPK1	INOSITOL 1,3,4-TRIPHOSPHATE 5/6 KINASE; INOSITOL 1,3,4-TRISPHOSPHATE 5/6 KINASE	139207	0.662443	down
MAT2A	S-ADENOSYLMETHIONINE SYNTHETASE GAMMA FORM (EC 2.5.1.6) (METHIONINEADENOSYLTRANSFERASE) (ADOMET SYNTHETASE) (MAT-II).	293650	0.663229	down
HNRPU	HETEROGENOUS NUCLEAR RIBONUCLEOPROTEIN U (HNRNP U) (SCAFFOLD ATTACHMENT FACTOR A) (SAF-A)	5499171	0.664273	down
RANBP1	RAN-SPECIFIC GTPASE-ACTIVATING PROTEIN (RAN BINDING PROTEIN 1) (RANBP1)	5902	0.664588	down
BCL2L12	BCL2-LIKE 12, ISOFORM 2; BCL-2 LIKE PROLINE-RICH PROTEIN 12; BCL-2 RELATED PROLINE-RICH PROTEIN; SIMILAR TO RIKEN CDNA	5575302	0.66477	down
PAI-RBP1	PAI-1 MRNA-BINDING PROTEIN	5527137	0.665206	down
RARRES2	RETINOIC ACID RECEPTOR RESPONDER PROTEIN 2 PRECURSOR (TAZAROTENE- INDUCED GENE 2 PROTEIN) (RAR-RESPONSIVE PROTEIN TIG2)	204264	0.665322	down
MGC2731	HYPOTHETICAL 22.3 KDA PROTEIN (UNKNOWN) (PROTEIN FOR MGC:2731).	726403	0.665891	down
TBRG4	CELL CYCLE PROGRESSION 2 PROTEIN	30691	0.666293	down
NOLA1	NUCLEOLAR PROTEIN FAMILY A, MEMBER 1; GAR1 PROTEIN	6176271	0.666342	down
ASXL2	CDNA FLJ10898 FIS, CLONE NT2RP5003492.	6015550	0.667091	down
ANKRD17	SEROLOGICALLY DEFINED BREAST CANCER ANTIGEN NY-BR-16	2303491	0.66733	down
KIAA0635	CDNA FLJ13621 FIS, CLONE PLACE1010954.	3038197	0.66766	down
MCM2,KIAA1345	DNA REPLICATION LICENSING FACTOR MCM2 (NUCLEAR PROTEIN BM28)	358860	0.667843	down
KIAA0859	CGI-01 PROTEIN	125080	0.66837	down
PCDH21	MT-PROTOCADHERIN PRECURSOR	6154662	0.668428	down
HRMT1L2	PROTEIN ARGININE N-METHYLTRANSFERASE 1 (EC 2.1.1.-) (INTERFERON RECEPTOR 1-BOUND PROTEIN 4)	213881	0.668473	down
MT2A	METALLOTHIONEIN-II (MT-II) (METALLOTHIONEIN 2A)	5588913	0.669176	down
FGF2	HEPARIN-BINDING GROWTH FACTOR 2 PRECURSOR (HBGF-2) (BASIC FIBROBLAST GROWTH FACTOR) (BFGF) (PROSTATROPIN)	325545	0.669375	down
C5orf13	NEURONAL PROTEIN 3.1 (P311 PROTEIN)	212713	0.669669	down
CHEK2	SERINE/THREONINE-PROTEIN KINASE CHK2 (EC 2.7.1.-) (CDS1)	1943868	0.669806	down
